# Supplementary material for: Gill and Liver Transcript Expression Changes Associated With Gill Damage in Atlantic Salmon (Salmo salar)
Source: Front Immunol. 2022 Mar 28;13:806484. doi: 10.3389/fimmu.2022.806484 (PMC8996064; doi:10.3389/fimmu.2022.806484)
Supplement: Supplementary file 5 [file Table_1.xlsx]

## Sheet: Sheet1
Gill and liver transcript expression changes associated with gill damage in Atlantic salmon (Salmo salar)
Supplementary table 1
Complete list of probes differentially expressed using Rank Product (RP) in moderately damaged gill of Atlantic salmon
Probe ID 1	BLASTx hit 2	Symbol 3	FC4	PFP5	P-value6	Probe Sequence7	Gene description 2021 blastn8	E value9	Identity10	accession number11
C035R128	-	-	23.02	1.811e-07	4.79e-12	CTAAACATTGTTGTTGTAAATTCCTTTCCAACCTATTCCTGGATAAAGTGATGATGCATC	Oncorhynchus kisutch uncharacterized LOC109891194 (LOC109891194), mRNA.	-	-	XM_020483546
C196R044	Tubulin alpha chain (Fragment)	TUBA1B	10.69	3.357e-05	1.776e-09	TTTGTTACATTTGGTCATGTGTCGGGGTTTTCAATAAACCCCACGTTTTTTGTTTGGAGG	Salmo salar tubulin, alpha 8 like 3-1 (tba), transcript variant X1, mRNA	2e-10	88.24	XM_014174663.1
C092R076	myosin heavy chain	MYH	6.516	0.0005762	7.62e-08	AACAATGGCACATTGGGTGTGAACACTGCAGGCAGCAGTCAATAAAAATAGCTTGTTATC	Salmo salar myosin heavy chain, fast skeletal muscle-like (LOC106565367), transcript variant X2, mRNA	1e-23	100	XM_014132387.1
C206R082	MHC class I antigen	HLA-A	6.507	0.000544	1.151e-07	GGGCCATCAGCAAAGCTTTAAGGCCAATGTCGAAATCGTAATGCAACGTTTCAACCAAAC	Salmo salar MHC class I antigen (Sasa-UBA) mRNA, Sasa-UBA*1402 allele, partial cds	1e-23	100	DQ091795.1
C147R057	Alpha-actin-1	ACTA1	6.396	0.0005238	9.697e-08	GACCCATTGTATTTGTTTACTATTTGTGCAATCTGTATTATGGGTCATCGGACTATCAGG	Salmo salar actin, alpha cardiac muscle 1-like (LOC106561611), mRNA	1e-23	100	XM_014125732.1
C145R106	tetraspanin	TSPAN1	6.232	0.0006611	6.994e-08	GTTTTTACACTGCGTGTATAGCCTGTAAAACTGCTACTGTTGTCACCGTCATTGTTTTTT	Salmo salar neurogranin, TIP41-like protein (TIP41), MHC class II antigen beta chain (Sasa-DBB), MHC class II antigen alpha chain (Sasa-DBA), leucine rich repeat containing 35-like protein, and alpha-tectorin-like protein genes, complete cds	1e-23	100	EU008541.1
C247R033	myosin-7-like (LOC106590268)	MYH7	5.683	0.0004953	1.179e-07	CCTGACTGTAGTGCTTTAGTTTTTTCTCTATTCTCCATGTAACATGAGCAGAATAAAGAA	Salmo salar myosin-7-like (LOC106590268), mRNA	1e-23	100	XM_014181091.1
C090R012	junctophilin-2-like (LOC106567093), transcript variant X2	JPH2	5.511	0.0004975	1.316e-07	ATTTAAGACATAATCCTGGATGGATCCCATTGTATTCATAAGTATTGCTGGTCCTCTTCT	Salmo salar junctophilin-2-like (LOC106567093), transcript variant X2, mRNA	1e-23	100	XM_014135979.1
C025R115	tropomyosin beta chain (LOC106571564), transcript variant X7	TPM2	5.375	0.0008107	6.433e-08	ACAAGACTTGCTGATTCAAAATACCAAGGGATATAAATGTGGCCCCAGGCAGATTGTCCC	Salmo salar tropomyosin beta chain (LOC106571564), transcript variant X7, mRNA	1e-23	100	XM_014144815.1
C192R014	myosin light chain 1, cardiac muscle-like (LOC110530496)	MYL1	5.354	0.0005778	1.681e-07	CCCCTTTATGTTGACTCAAATAACAAATGTTATTGTATATCCCCACTGTTCATTTGTGGA	Salmo salar clone ssal-eve-543-147 Myosin light polypeptide 3 putative mRNA, complete cds	1e-23	100	BT049717.1
C160R049	troponin T, cardiac muscle isoforms-like (LOC106582714), transcript variant X6	TNNT2	5.274	0.001747	6.468e-07	CATCCTGGTACTCTACAGACAAGGAAGACTTGTGTGACATATGGAATATTTTTCAGAAAA	Salmo salar troponin T, cardiac muscle isoforms-like (LOC106582714), transcript variant X6, mRNA	1e-23	100	XM_014166074.1
C266R066	Immunoglobulin kappa light chain	IGKV3	5.27	0.0005202	8.255e-08	ATCCTGGTACCAACAGAAACCAGGAGAAAAACCCAAACTAATGATGCTCCCAGGGAACAA	Salmo salar clone ssal-evd-537-384 Ig kappa chain V-III region MOPC 63 precursor putative mRNA, complete cds	6e-22	96.61	BT046734.1
C144R133	uncharacterized LOC106573970 (LOC106573970)	-	4.796	0.003793	3.11e-06	GGCCTCATTAATGACATGTTTAAGTGAAGAGATGTAACGACAAAACTAAACCCTTCATTA	-	-	-	XR_002895708.1
C180R067	vacuolar protein sorting-associated protein 13A-like (LOC106580084), transcript variant X2	VPS13A	4.542	0.00327	2.076e-06	GGACTGGTCTCTGGCTTTGTCAGTGGGATCACAGGGATTGTCACCAAGCCCATTAAAGGT	vacuolar protein sorting-associated protein 13A-like (LOC106580084), transcript variant X8, mRNA	1e-23	100	XM_014160717.1
C074R053	troponin C, slow skeletal and cardiac muscles-like (LOC106566836)	TNNC1	4.428	0.002164	8.587e-07	CCTAGGGGAGGAAACACTCTTCTCCACAATACTGTATATTTTCAATAAAGAAAGATTTTC	Salmo salar troponin C, slow skeletal and cardiac muscles-like (LOC106566836), mRNA	1e-23	100	XM_014135293.1
C148R096	tropomyosin beta chain (LOC106571564), transcript variant X7	TPM2	4.421	0.003149	1.665e-06	CCTCTCCAAAGATCTGGGTTAGGCTTGGTCTTCTGTATTGAGATATATACTTGTCCCCTG	Salmo salar tropomyosin beta chain (LOC106571564), transcript variant X7, mRNA	1e-23	100	XM_014144815.1
C142R097	troponin C, slow skeletal and cardiac muscles-like (LOC106566836)	TNNC1	4.42	0.002078	8.795e-07	CTGGAATTCATGAAGGGGGTTGAGTAAAGGACTCCAAAGATTCATGGACTCTCGGCCCGG	Salmo salar troponin C, slow skeletal and cardiac muscles-like (LOC106566836), mRNA	1e-23	100	XM_014135293.1
C147R141	myosin regulatory light chain 2 (mlc-2)	MLC-2	4.364	0.00336	2.31e-06	CTTTCACAATTATTGACCAGAACAGAGACGGTATCATCAGCAAGGATGACTTGAGGGACG	myosin regulatory light chain 2, skeletal muscle isoform type 2-like (LOC106606900), mRNA	1e-23	100	XM_014203362.1
C117R081	myosin regulatory light chain 2, skeletal muscle isoform type 2-like (LOC106606900)	MYL2	4.317	0.004294	3.975e-06	CTCGGCTGCAACAGCTCAGAGGTTAGACCTGGAAGTCCTTTCACTCCCCCTTAATTTAAC	Salmo salar myosin regulatory light chain 2, skeletal muscle isoform type 2-like (LOC106606900), mRNA	1e-23	100	XM_014203362.1
C077R068	ABI family, member 3 [NESH] binding protein (abi3bp), transcript variant X2	ABI3BP	4.304	0.0009357	2.97e-07	AGGAATCTGTTATGTGGATGTGGTCCTAAGCTCATTGCAAGTGACCACAATTGTCCACCT	Salmo salar ABI family, member 3 (NESH) binding protein (abi3bp), transcript variant X2, mRNA	1e-23	100	XM_014174255.1
C101R031	actin, alpha skeletal muscle 2-like (LOC106564730)	ACTAL2	4.203	0.002461	1.237e-06	TACGTGCTATCTGTACTCGAGCCAAACATTATCAACTACTAACCATCAAGAGATCCACAT	Salmo salar actin, alpha skeletal muscle 2-like (LOC106564730), mRNA	1e-23	100	XM_014131025.1
C206R076	Immunoglobulin kappa light chain	IGKV5-2	4.116	0.0009414	3.237e-07	TGGTACCAACAGAAACCAGGAGAAAAACCCAAACTAATGATGCTCCCAGGGAACAAACTC	Salmo salar clone ssal-evd-537-384 Ig kappa chain V-III region MOPC 63 precursor putative mRNA, complete cds	6e-22	95	BT046734.1
C246R042	myosin-6 (LOC100136486)	MYH6	4.041	0.003414	2.257e-06	AGGATTCTCAAATGCAGCTAGATGATGCTCTTCGTGGCAATGATGACCTGAAGGAGAACA	Salmo salar myosin-6 (LOC100136486), mRNA	1e-23	100	XM_014159699.1
C012R125	uncharacterized LOC106566987 (LOC106566987), transcript variant X2, Mrna	-	4.012	0.003912	3.414e-06	CAGATAGTATTTGACATGATAATCACCTTCATGATTAGGTGGCACATTATGTGATTGATG	-	-	-	-
C024R006	Immunoglobulin kappa light chain	IGKV5-2	3.967	0.002528	1.204e-06	AGTGTCTATCCTGGTACCAACAGAAACCAGGAGAAAACCCCAAACTCATGATGCTCCCAG	Salmo salar clone ssal-eve-578-118 Ig kappa chain V-III region CLL precursor putative mRNA, complete cds	1e-23	100	BT048605.1
C077R105	myosin binding protein C, slow type (mybpc1), transcript variant X17	MYBPC1	3.943	0.003799	3.215e-06	TTTGGGGGAGGGGGCGAATGTTGAAATGTATAAACAATATGGCTTGATGTCTGTAATGCA	Oncorhynchus kisutch myosin binding protein C1 (LOC109896286), transcript variant X18, mRNA	1e-20	100	XM_031831671.1
C112R170	titin-like (LOC106586456), transcript variant X27, mRNA	TTN	3.923	0.002579	1.16e-06	AGTCCTCAAGAGGAAAAGCCAACACAGTTAAAAAAGGTGGAGCCTGTGCCTAAAGAACCA	Salmo salar titin-like (LOC106586456), transcript variant X27, mRNA	1e-11	86.21	XM_014173796.1
C131R014	Immunoglobulin kappa light chain (Immunoglobulin kappa light chain EU)	IGKV5-2	3.923	0.00316	1.839e-06	CTATCCTGGTACCAACAGAAACCAGGAGAAAACCCCAAACTCATGATGCTCCCAGGGAAC	Salmo salar clone ssal-rgb-516-325 Ig kappa chain V-IV region B17 precursor putative mRNA, complete cds	1e-23	100	BT048605.1
C254R106	Coatomer subunit zeta-1	COPZ1	3.894	0.007963	1.685e-05	CGATTTTTAACGCCAACGAAGAAGATAGGCTAATAATTTGTTGATTTTTCTATTGCCAGC	Salmo salar coatomer subunit zeta-1-like (LOC106607483), transcript variant X7, misc_RNA	1e-05	86.36	XR_001329207.1
C249R072	elastin-like (LOC106581051), transcript variant X12	ELN	3.873	0.0037	2.935e-06	GACTTGTTCCCGGTAATCCCGGCATTTTATTTGCTTAAGTAAAATAACGAAATAAAATGG	Salmo salar elastin-like (LOC106581051), transcript variant X12, mRNA	1e-23	100	XM_014162760.1
C028R091	Myosin regulatory light chain 2, ventricular/cardiac muscle isoform (mlrv)	MYL2	3.851	0.003476	2.483e-06	ATGTTTGCAGCCTTCCCACCAGACGTGGCAGGAAATCTAGACTACAAAAACCTTGTGCAC	Myosin regulatory light chain 2, ventricular/cardiac muscle isoform (mlrv), transcript variant X1, mRNA	e-23	100	XM_014132280.1
C264R129	Ig mu chain C region membrane-bound	IGHM	3.824	0.003038	1.688e-06	GTGAACAATATCCTACCCTAAGTCTGGTAATAAATCATCATGTATTAAACCTAGCCTACT	S.salar CHB(5.1) gene/Ig mu chain C region membrane-bound form	1e-23	100	Y12392.1
C070R025	immunoglobulin heavy chain variable region (IgH)	IGH	3.811	0.004929	4.954e-06	TTTTTAAAAGGACAGAGTCTGCAGACTGAAGACACAGCTGTGTATTACTGTGCTCGCGAC	Salmo salar clone 09-12 immunoglobulin heavy chain variable region (IgH) mRNA, partial cds	2e-22	100	AF273423.1
C122R030	Immunoglobulin kappa light chain (Immunoglobulin kappa light chain EU)	IGKV5-2	3.81	0.003027	1.842e-06	GCTTTCAAGAAGCCAGAGGACAGTACGTTCTGACACAGACTCCTGCAGTGAAAGCTGTTG	Select seq BT048158.1 Salmo salar clone ssal-rgb-516-325 Ig kappa chain V-IV region B17 precursor putative mRNA, complete cds	1e-23	100	BT048158.1
C207R157	immunoglobulin heavy chain variable region (IgH) mRNA, partial cds	IGH	3.807	0.005659	6.136e-06	TTTTTAAAAGGACAGAGTCTGCAGACTGAAGACACAGCTGTGTATTACTGTGCCTCGACC	immunoglobulin heavy chain variable region (IgH) mRNA, partial cds	9e-20	100	AF273433.1
C148R013	actin, alpha skeletal muscle 2-like (LOC106587486)	ACTBL2	3.735	0.003855	3.467e-06	TGCCATCTGTACTCGAGCCAAACATTATCAACTACTAACCATCAAGAGATCCACATAGGA	Oncorhynchus kisutch actin, alpha skeletal muscle 2-like (LOC109865772), mRNA	1e-20	100	XM_020454208.2
C020R081	troponin T, slow skeletal muscle-like (LOC106600945), transcript variant X5	TNNT1	3.704	0.00615	8.295e-06	CCCCTCTTCTTTGGCATGTCCTCATGTGTTTCATTGCAAAATACAAGTTATAATAAAATG	Salmo salar troponin T, slow skeletal muscle-like (LOC106600945), transcript variant X5, mRNA	1e-23	100	XM_014192750.1
C015R032	zinc finger protein 808-like (LOC106607430)	ZNF845	3.632	0.006865	1.089e-05	AAGTGTCAGTTGTCTTTCGTCAATCAGCAACTGCTCCAAACACACATGGCTGTTCATAAA	Salmo salar zinc finger protein 808-like (LOC106607430), mRNA	1e-23	100	XM_014204368
C180R133	immunoglobulin heavy chain variable region (IgH) mRNA, partial cds	IGH	3.628	0.005852	7.43e-06	TTTTTAAAAGGACAGAGTCTGCAGACTGAAGACACAGCTGTGTATTACTGTGCTCGCCTC	Salmo salar clone 10-02 immunoglobulin heavy chain variable region (IgH) mRNA, partial cds	1e-23	100	AF273424.1
C225R121	Ig kappa chain V-III region CLL precursor putative mRNA	IGKV5-2	3.608	0.004229	4.026e-06	AGTGTCTATCCTGGTACCAACAGAAACCAGGAGAAAACCCCAAACTCATGATGCTCCCAG	Salmo salar clone ssal-eve-578-118 Ig kappa chain V-III region CLL precursor putative mRNA, complete cds	1e-23	100	BT048605.1
C266R084	myosin heavy chain, fast skeletal muscle-like (LOC106565367), transcript variant X2	MYH	3.577	0.006227	8.564e-06	GAACAGAGACGTTCAGCTGATGCTATTAAAGGTGTTCGCAAATATGAGAGGCGAGTCAAG	Salmo salar myosin heavy chain, fast skeletal muscle-like (LOC106565367), transcript variant X2, mRNA	1e-23	100	XM_014132387.1
C114R126	Ig kappa chain V-V region MOPC 21	IGKV5-2	3.574	0.006326	9.705e-06	CTCCAAAAATGTTTAATCTTTTTAAACACACTAGGACCACTAAGGATACAGAGCTGTAGA	Salmo salar clone ssal-evf-535-347 Ig kappa chain V-V region MOPC 21 precursor putative mRNA, complete cds	6e-16	91.67	BT056502.1
C002R034	troponin C, slow skeletal and cardiac muscles-like (LOC106566836)	TNNC1	3.55	0.003561	2.731e-06	ATTCATGAAGGGGGTTGAGTAAAGGACTCCAAAGATTCATGGACTCTCGGCCCGGGGAAA	Salmo salar troponin C, slow skeletal and cardiac muscles-like (LOC106566836), mRNA	1e-23	100	XM_014135293.1
C240R077	Immunoglobulin mu heavy chain (Immunoglobulin mu heavy chain OU)	IGHV3-23	3.509	0.00614	8.607e-06	AGTTCTTAGAGGCCAAGAGTCTGAGTTCAGAGGACTCTGCTGTTTATTATTGTGCTCGAG	Select seq BT046851.1 Salmo salar clone ssal-rgb2-507-280 Ig heavy chain V region 3 precursor putative mRNA, complete cds	2e-08	90.91	BT046851.1
C098R155	myosin-7-like (LOC106598012)	MYH7	3.492	0.003359	2.488e-06	ATGTTCCTCTGGATGGTGATAAGAATCAACCTTTCTCTGGACACTAAGAATGCTCGCCAG	myosin-7-like (LOC106594615), partial mRNA	1e-23	100	XM_014186019.1
C233R010	Ig mu chain C region membrane-bound form	IGH	3.491	0.006047	7.837e-06	TTTTAAAAGGACAGAGTCTGCAGACTGAAGACACAGCTGTGTATTACTGTGCTCGCCGAA	Salmo salar clone 10-02 immunoglobulin heavy chain variable region (IgH) mRNA, partial cds	6e-22	100	AF273424.1
C096R022	Immunoglobulin mu heavy chain (Immunoglobulin mu heavy chain OU)	IGHM	3.461	0.006621	1.033e-05	TGGGCTGGATCAGACAAGCTAAAGGGAAAGAGTTTGAGTGGATTGGTCATATTCATGGTG	S.salar 1.1BZ gene	1e-23	100	Y12452.1
C097R071	Troponin T	TNNT3	3.446	0.009865	2.609e-05	GGGAGTCTCACTTCTTTCAACTTTTCTGAGGTGTAAATCCACTGTCACCATGTCTGACAC	Salmo salar troponin T, fast skeletal muscle isoforms-like (LOC106587936), mRNA	1e-23	100	XM_014176597.1
C247R139	Ig mu chain C region membrane-bound form	IGHM	3.435	0.006939	1.119e-05	TCTTTAAAGGACAGAGTCTGCAGACTGAAGACACAGCTGTGTATTACTGTGCTCGTATGG	Salmo salar clone Contig1694 Ig mu chain C region membrane-bound form putative mRNA, complete cds	1e-23	100	BT058539.1
C200R141	tropomyosin beta chain (LOC106571564), transcript variant X7	TPM2	3.429	0.005812	7.225e-06	GTCCATACCTCTCCAAAGATCTGGGTTAGGCTTGGTCTTCTGTATTGAGATATATACTTG	Salmo salar tropomyosin beta chain (LOC106571564), transcript variant X7, mRNA	1e-23	100	XM_014144815.1
C044R069	troponin I type 2 [skeletal, fast] (tnni2)	TNNI2	3.417	0.007166	1.251e-05	GCTGTGTTTGTATGATGTGACTGACTACTGTCCTGTAATGTCTTACTGTCAACCACATAC	Salmo salar clone ssal-evd-529-141 Troponin I, fast skeletal muscle putative mRNA, complete cds	1e-23	100	BT125371.1
C224R131	troponin C, slow skeletal and cardiac muscles-like (LOC106566836)	TNNC1	3.395	0.006227	8.893e-06	CTGGAATTCATGAAGGGGGTTGAGTAAAGGACTCCAAAGATTCATGGACTCTCGGCCCGG	Salmo salar troponin C, slow skeletal and cardiac muscles-like (LOC106566836), mRNA	1e-23	100	XM_014135293.1
C179R085	troponin I, slow skeletal muscle-like (LOC106609638), transcript variant X3	TNNI1	3.375	0.005873	7.146e-06	AGCTCCATGGAAAGATAGATGTGGTAGATGAGGAGAGATACGATTGTGAGGCCAAAGTGA	Salmo salar troponin I, slow skeletal muscle-like (LOC106609638), transcript variant X3, mRNA	1e-23	100	XM_014208601.1
C050R084	creatine kinase-2 (ckm2)	ckm2	3.361	0.005629	6.253e-06	TAGAGTAAACTGATGCTCGCTCTAGAGACTCTTCACTGCTCACCTATTGTTCTTCTTTCC	Salmo salar clone HM4_1125 creatine kinase-2 (ckm2) mRNA, complete cds	6e-22	98.33	BT043800.1
C154R092	-	-	3.358	0.005818	6.617e-06	TCTATACTGCATTGATTTGTGTGAAGATGTTGCAGTAGGAGTATCTCTTTGAAAGCTTAC	-	-	-	-
C173R144	tropomyosin alpha-1 chain-like (LOC106569628), transcript variant X1	TPM1	3.352	0.007871	1.582e-05	CATATAGATTACCCTTTACCTTACACACTTCACTTTTGCCCAATCGAAATGTGACGCTTT	Salmo salar tropomyosin alpha-1 chain-like (LOC106569628), transcript variant X1, mRNA	6e-22	98.33	XM_014141180.1
C043R135	Ig heavy chain V region XIG14 (Fragment)	IGH	3.333	0.006154	8.138e-06	TTAAAAGGACAGAGTCTGCAGACTGAAGACACAGCTGTGTATTATTGTGCTCGGTGGAAC	Salmo salar clone 10-08 immunoglobulin heavy chain variable region (IgH) mRNA, partial cds	4e-19	100	AF273426.1
C126R119	Immunoglobulin kappa light chain (Immunoglobulin kappa light chain EU)	IGKV5-2	3.322	0.005941	7.071e-06	CCCCGTCACTCTGACCTGTACAACCAACCCTAAAGTGTACAAATGGGATAGTGGATATGA	Salmo salar clone ssal-evf-532-251 Ig kappa chain V-IV region STH putative mRNA, complete cds	1e-23	100	BT047642.1
C056R089	troponin C, slow skeletal and cardiac muscles-like (LOC106566836)	TNNC1	3.276	0.007319	1.336e-05	TGTTCCAGTGACTGAGACAGAGAGAAAGGCAGGCCAGCAGCCATGGATGATGTATACAAA	Salmo salar troponin C, slow skeletal and cardiac muscles-like (LOC106566836), mRNA	1e-23	100	XM_014135293.1
C122R068	thiamine triphosphatase (thtpa)	THTPA	3.272	0.006162	8.964e-06	TTCACCTTGCCAGTAGTCAGGGTAACCATCAAGTGAATGTACCATGGTGATACCATCTAC	Salmo salar thiamine triphosphatase (thtpa), mRNA	1e-23	100	NM_001139755.1
C056R129	myosin regulatory light chain 2 (mlc-2)	MYL2	3.266	0.009595	2.436e-05	CTCATGGGTTGTCTATGTTTGTTCGTGGGGATATGGGATTATTTTCAATAAAAATGATCT	Salmo salar myosin regulatory light chain 2, skeletal muscle isoform type 2-like (LOC106606900), mRNA	1e-23	100	XM_014203362.1
C247R132	Ig mu chain C region membrane-bound form	IGHM	3.232	0.007087	1.2e-05	CATCATCTCCAGAGACATTAGCATGACACAGTCTGAAGACTGAAGACTCTGCTGTTTATT	Salmo salar clone 04-04 immunoglobulin heavy chain variable region (IgH) mRNA, partial cds	8e-08	100	AF273396.1
C148R095	Ig mu chain C region membrane-bound form	IGHM	3.219	0.006451	9.554e-06	AGACTGAAGACTTTGCTGTTTATTATTGTGCCAGAGATCTCGGGGGTTTGCGTGACTACT	Salmo salar clone 03-05 immunoglobulin heavy chain variable region (IgH) mRNA, partial cds	2e-09	95.35	AF273436.1
C103R085	E3 ubiquitin-protein ligase TRIM39-like (LOC106576249)	TRIM35	3.218	0.01332	4.087e-05	AGCCTACAGTATGCAGCAGCATTGTAAGATATTAAAACATCTCTCCAGGCTCATAACAAG	Salmo salar E3 ubiquitin-protein ligase TRIM39-like (LOC106576249), mRNA	1e-23	100	XM_014153318.1
C033R104	Ig mu chain C region membrane-bound form putative mRNA	IGHM	3.214	0.004793	4.691e-06	TTATTGTGCTCGAGAAACGTACTACGGTTTTGACTACTGGGGGAAAGGGACAATGGTTAC	Salmo salar clone ssal-rgf-531-092 Ig mu chain C region membrane-bound form putative mRNA, complete cds	1e-12	100	GU129139.1
C261R105	troponin T, cardiac muscle isoforms-like	TNNT2	3.205	0.004906	5.06e-06	CCACCAGTATGGAGGTATCCAGCAGAAGAGTGAAAACCGCAAAGGAGCCAAGAAACAGAC	Salmo salar troponin T, cardiac muscle isoforms-like (LOC106561647), mRNA	1e-23	100	XM_014125804.1
C117R014	myosin regulatory light chain 2 (mlc-2)	MLC-2	3.199	0.0114	3.348e-05	ACCATCCAAACCTCCATACATACCGTCTCGAGATGGCACCCAAGAAGGCCAAGAGGAGGG	Salmo salar myosin regulatory light chain 2, skeletal muscle isoform type 2-like (LOC106606900), mRNA	1e-23	100	XM_014203362.1
C137R106	heat shock protein beta-1-like (LOC106567403)	HSPB1	3.153	0.007373	1.385e-05	TTCTTTTTCTATGATTTCACCATCCTCTGACTGTTACGGCCACTCACTGTTGTTAAGATA	Salmo salar heat shock protein beta-1-like (LOC106567403), mRNA	1e-20	100	XM_014136598.1
C241R096	myosin-7-like (LOC106597670), partial mRNA	MYH7	3.153	0.007271	1.385e-05	AGAGCGAGCTCAGGCTTGAACTTGATGATGTGGTCTCCAACATGGAACATATTGTGAAGT	Salmo salar myosin-7-like (LOC106597670), partial mRNA	2e-15	100	XM_014188830.1
C181R085	Myoglobin (myg)	MB	3.148	0.008006	1.673e-05	TCACGGAGGACTAGTTCTGAGCCGTCTGTTTGCAGAGCACCCAGAAACCCTGACGTTGTT	Salmo salar clone ssal-evd-531-131 Myoglobin putative mRNA, complete cds	1e-23	100	BT057357.1
C257R040	troponin T, cardiac muscle isoforms-like (LOC106561647)	TNNT2	3.111	0.008484	1.997e-05	AAGTATGATATTAACCAGCTTCTCACCCGGGTCCAGGACCACCAGAGCGCCAAAGGTCGA	Salmo salar troponin T, cardiac muscle isoforms-like (LOC106561647), mRNA	1e-23	100	XM_014125804.1
C177R101	Myosin-binding protein C, slow-type (Slow MyBP-C) (C-protein, skeletal muscle slow isoform)	MYBPC1	3.097	0.006894	1.149e-05	GTGCGGGTATAGAGCTAGTTACCATAGAAGAAGCCAATTCATCACCAGCTTTGAGTCATC	Salmo salar myosin-binding protein C, slow-type-like (LOC106576332), mRNA	1e-23	100	XM_014153460.1
C199R068	isolate A immunoglobulin tau heavy chain constant region gene	IGHG1	3.076	0.009545	2.322e-05	TTACTAGGTTTTTGCTCTGCTGTCCTCAAATATGTAATTCATTGTTGTCCTTGTTGAGTT	isolate A immunoglobulin tau heavy chain constant region gene	1e-23	100	GQ907003.1
C206R163	Ig kappa chain C region, B allele	IGKV4-1	3.029	0.00944	2.272e-05	CTCTGCATTCATTTCTACAACTGAATGATCATGTTATACTGTAGCATCAATACCAGTGAT	Salmo salar clone ssal-evf-514-100 Ig kappa chain V-IV region Len putative mRNA, complete cds	1e-12	86.67	BT057311.1
C239R040	Ig kappa chain V-IV region STH putative mRNA	IGKV5-2	3.002	0.005639	5.966e-06	TGGTATCAACAGAGACCTGGAGAAGCTCCCAAACTCCTGATAAAATACGTAAAGACACGG	Salmo salar clone ssal-evf-532-251 Ig kappa chain V-IV region STH putative mRNA, complete cds	1e-23	100	BT047642.1
C086R068	sarcoplasmic/endoplasmic reticulum calcium ATPase 1 (LOC106579065), transcript variant X2	ATP2A1	2.978	0.01385	4.323e-05	CCTCTGTATATGGAAAGAGATTTAATTGGATTGGGGTTTTACTCCACCAAAACAATATTC	Salmo salar sarcoplasmic/endoplasmic reticulum calcium ATPase 1 (LOC106579065), transcript variant X2, mRNA	1e-23	100	XM_014158562.1
C177R095	titin-like (LOC106582275)	TTN	2.973	0.007201	1.276e-05	TCAGGCACTTTTTTTGCAGAATCAGAGCCATCTCTTGGAGGTTTGCTTGAGTGCGTTACC	Salmo salar titin-like (LOC106582275), mRNA	1e-23	100	XM_014165183.1
C244R022	myosin regulatory light chain 2 (mlc-2)	MLC-2	2.941	0.0143	4.539e-05	ACCAGAACAGAGACGGTATCATCAGCAAGGATGACTTGAGGGACGTGCTGGCCTCAATGG	Salmo salar myosin regulatory light chain 2, skeletal muscle isoform type 2-like (LOC106606900), mRNA	1e-23	100	XM_014203362.1
C029R004	nebulin (neb)	NEB	2.94	0.01031	2.782e-05	AGGGAACCGTGTCAGCTCTATTCACTGTATTTCCATCTACAAGGTTCAGAGCGTTTCACA	Salmo salar nebulin (neb), mRNA	1e-23	100	XM_014173550.1
C170R170	Immunoglobulin kappa light chain	IGKV5-2	2.937	0.007305	1.314e-05	ACCAGCAGTAATGTGTATTCTAATAATCGCCTAGCCTGGTACCAGCAGAAACCTGGAGGA	Salmo salar clone ssal-rgb2-534-177 Ig kappa chain V-III region CLL precursor putative mRNA, complete cds	1e-23	100	BT047292.1
C140R071	immunoglobulin lambda-1 light chain-like (LOC110487482), transcript variant X2	IGL	2.926	0.009154	2.179e-05	TACTCACTCCTCTCCTAATGAATATGGTTCTGGTTTCTCCTCCGATCGTTTCACATCTAA	Salmo salar clone II-41 immunoglobulin light chain (IGL) gene, partial cds	3e-13	94.12	AF406964.1
C095R051	myosin-binding protein C, slow-type-like (LOC106576332)	MYBPC1	2.921	0.01108	3.135e-05	GCTGTGTGCGGGTATAGAGCTAGTTACCATAGAAGAAGCCAATTCATCACCAGCTTTGAG	Salmo salar myosin-binding protein C, slow-type-like (LOC106576332), mRNA	1e-23	100	XM_014153460.1
C249R068	Immunoglobulin kappa light chain	IGKV5-2	2.918	0.007156	1.23e-05	ACCAGCAGTAATGTGTATTCTAATAATCGCCTAGCCTGGTACCAGCAGAAACCTGGAGGA	Salmo salar clone ssal-rgb2-534-177 Ig kappa chain V-III region CLL precursor putative mRNA, complete cds	e-23	100	BT047292.1
C203R099	Ig heavy chain Mem5 (Fragment)	IGHM	2.894	0.007594	1.466e-05	TATTAGCACAGCTAGTAGACCAATCTTTTACGCCCAGTCAGTCCAGGGTAGATTCACCAT	Salmo salar clone 04-09 immunoglobulin heavy chain variable region (IgH) mRNA, partial cds	1e-23	92.73	AF273410.1
C149R021	Ig heavy chain Mem5 (Fragment)	IGH	2.891	0.007932	1.636e-05	TGTATTACTGTGCTAGAGACTAGAGGGCAGCCTATTACTATTTCGACTACTGGGGGAAAG	Salmo salar clone 09-10 immunoglobulin heavy chain variable region (IgH) mRNA, partial cds	2e-10	85.71	AF269078.1
C106R016	Ig mu chain C region membrane-bound form-like (LOC106606762)	IGHM	2.886	0.00796	1.621e-05	TGTGTATTATTGTGCTCGCTACGGGAATTTTGACTACTGGGGTAAAGGGACACAAGTCAC	Salmo salar Ig mu chain C region membrane-bound form-like (LOC106606762), misc_RNA	4e-11	100	XR_001329119.1
C166R162	Immunoglobulin kappa light chain	IGKV3-20	2.875	0.009717	2.519e-05	TTCATCTAGATTCAGTGGTAGTGGAACTCATAGTGACTTCACTCTGACCATCAGTGGAGT	Salmo salar clone ssal-eve-507-261 Ig kappa chain V-III region MOPC 63 precursor putative mRNA, complete cds	2e-22	100	BT050138.1
C055R054	immunoglobulin heavy chain variable region (IgH)	IGH	2.872	0.009562	2.453e-05	TAGAGGTGAAAAGCCTGAAGACTGAAGACTCTGCTGTTTATTATTGTGCCAGAGACGACG	immunoglobulin heavy chain variable region (IgH)	2e-21	100	AF273436.1
C233R148	creatine kinase M-type-like (LOC106567627)	CKM	2.853	0.007898	1.734e-05	CTTGCCTGACTGATGTGGCATCACCTTAATTTGAACTTTGGTTCTAAAAAGTTATCATTT	Salmo salar creatine kinase M-type-like (LOC106567627), mRNA	1e-23	100	XM_014137135.1
C097R103	troponin C, skeletal muscle-like (LOC106566456)	TNNC1	2.849	0.01524	5.079e-05	ATGGCGACGGTTTTATTGACCGTGAGGAGTTAAATGACATCTTGGCCGCCACTGGAGAGC	Salmo salar troponin C, skeletal muscle-like (LOC106566456), mRNA	1e-23	100	XM_014134510.1
C100R066	myomesin-1-like (LOC106590144), transcript variant X8	MYOM1	2.839	0.006406	9.657e-06	TATGTCGTGATTATGGCATCCCTTTCTCTGATTTATGACATCACTTCCCCTGTCACTTAG	Salmo salar myomesin-1-like (LOC106590144), transcript variant X8, mRNA	1e-23	100	XM_014180785.1
C152R110	Ig heavy chain Mem5 (Fragment)	IGH	2.836	0.007983	1.731e-05	TGTTTATTATTGTGCCATAGCACTACGGAGGAACTACTTTGACTACTGGGGGAAAGGGAC	Select seq AF273436.1 Salmo salar clone 03-05 immunoglobulin heavy chain variable region (IgH) mRNA, partial cds	4e-12	84.85	AF273436.1
C265R126	Homeobox protein Nkx-2.3 (nkx23)	NKX2-3	2.824	0.008404	1.956e-05	CAACCTTGGGCTCTGAACACAACTAACACAATTTTATAAAATCTCATAACTTGCTTTCGA	Salmo salar homeobox protein Nkx-2.3-like (LOC106591187), mRNA	1e-23	100	XM_014182401.1
C156R143	Ig heavy chain Mem5 (Fragment)	IGHM	2.82	0.008077	1.73e-05	GTCTGCTGTTTATTATTGTGCCAGATATAGCGGGTACCTATTTCGACTACTGGGGGAAAG	Select seq Y12457.1 S.salar mRNA for IgM heavy chain 7.2	7e-09	81.25	Y12457.1
C146R068	Ig mu chain C region membrane-bound form	IGHD	2.818	0.01022	2.783e-05	TATTACTGTGCTAGACGCAATAAGCAGAACTACTTTGACTACTGGGGGAAAGGGACCCAA	Salmo salar clone Contig3502 Ig mu chain C region membrane-bound form putative mRNA, complete cds	4e-12	87.72	BT058702.1
C149R116	Ig heavy chain Mem5 (Fragment)	IGH	2.811	0.01631	5.78e-05	ACTGAAGACACAGCTGTGTATTATTGTGCTCCTCATATAATTTCGACTACTGGGGGAAAG	Salmo salar clone 07-01 immunoglobulin heavy chain variable region (IgH) mRNA, partial cds	3e-13	85.94	AF273420.1
C205R086	Immunoglobulin kappa light chain	IGKV3-20	2.807	0.007611	1.49e-05	ACCAGCAGTAATGTGTATTCTAATAATCGCCTAGCCTGGTACCAGCAGAAACCTGGAGGA	Salmo salar clone ssal-rgb2-534-177 Ig kappa chain V-III region CLL precursor putative mRNA, complete cds	1e-23	100	BT047292.1
C128R071	Ig heavy chain Mem5 (Fragment)	IGH	2.804	0.009554	2.401e-05	TGTATTACTGTGGCCGGGACTCGTCTGGGGGCAGCTTCTATTTCGACTACTGGGGGAAAG	Salmo salar clone 03-15 immunoglobulin heavy chain variable region (IgH) mRNA, partial cds	1e-06	81.97	AF269073.1
C123R009	Ig kappa chain V-IV region JI precursor putative	IGKV4-1	2.796	0.01584	5.32e-05	GATGCGCTTTATTGCTGTAATGCTGTTGGTTCTGACATGTTGTGAAAATAAAGACATTCA	Salmo salar clone ssal-rgb2-616-127 Ig kappa chain V-IV region JI precursor putative mRNA, complete cds	1e-23	100	BT050271.1
C199R139	Ig kappa chain V-III region CLL precursor putative mRNA	IGKV3-20	2.773	0.007881	1.563e-05	AAACCAGCAGTAATGTGTATTCTAATAATCGCCTAGCCTGGTACCAGCAGAAACCTGGAG	Salmo salar clone ssal-rgb2-534-177 Ig kappa chain V-III region CLL precursor putative mRNA, complete cds	1e-23	100	BT047292.1
C189R142	immunoglobulin heavy chain variable region (IgH)	IGH	2.767	0.01159	3.34e-05	AGGTGAAAAGCCTGAAGACTGAAGACTCTGCTGTTTATTATTGTGCCAGAGAACACTGGG	Select seq AF273436.1 Salmo salar clone 03-05 immunoglobulin heavy chain variable region (IgH) mRNA, partial cds	3e-19	100	AF273436.1
C236R013	desmin-like (LOC106591971)	DES	2.767	0.02701	0.0001322	AGAAGACTGTTCTGATCAAGACCACCGAAACCCGCGATGGAGAGGTGGTCAGTGAATCTA	Salmo salar desmin-like (LOC106591971), mRNA	6e-22	98.33	XM_014183249.1
C061R085	Immunoglobulin mu heavy chain (Immunoglobulin mu heavy chain OU)	IGHM	2.746	0.006947	1.139e-05	ATGAGTGTCAAATGGGAAAATGACAATGGAAAGACCTTAACCAGCCGGATGGGTGTCACT	Salmo salar clone Contig1694 Ig mu chain C region membrane-bound form putative mRNA, complete cds	1e-23	100	BT058539.1
C178R027	aldolase a, fructose-bisphosphate 1 (LOC100194624)	ALDOA	2.742	0.02415	0.0001086	ATGGGGAGTGCCATGTCTTATTCGGCACCTCCTAAGAAGCCGTCTCTACTCGACCCTCTG	Salmo salar aldolase a, fructose-bisphosphate 1 (LOC100194624), transcript variant X2, mRNA	1e-23	100	XM_014159239.1
C242R038	Immunoglobulin heavy variable 3-33 (Ig heavy chain V-III region HIL)	IGHV3-33	2.731	0.01795	6.883e-05	GGGGATGCATGAGGCACAATTCTAATGATGTTTTTAAAGTGGAACTGACAGTGTTTTAGA	Salmo salar clone Contig3295 Ig heavy chain V region precursor putative mRNA, complete cds	1e-23	100	BT058284.1
C215R154	myosin regulatory light chain 2 (mlc-2)	MLC-2	2.705	0.01687	6.111e-05	AGGCTTTCACAATTATTGACCAGAACAGAGACGGTATCATCAGCAAGGATGACTTGAGGG	Salmo salar myosin regulatory light chain 2, skeletal muscle isoform type 2-like (LOC106606900), mRNA	1e-23	100	XM_014203362.1
C159R153	-	-	2.702	0.007451	1.379e-05	CAGGTTAATCTAGTTATATACTGCAAACACACAAGAAATCACTGCTGTTAAATTCCTCTG	Salmo trutta uncharacterized LOC115191092 (LOC115191092), ncRNA	3e-15	100	XR_003877524.1
C137R165	Ig mu chain C region membrane-bound form	IGHM	2.7	0.011	3.056e-05	TACATGGGAGTCAGTCAACTCCGTGTAAAGAGAGCAAAGACTGTATCAGTGAAGAACCAG	Ig mu chain C region membrane-bound form putative mRNA, complete cds	2e-10	95.35	BT058702.1
C250R130	actin, alpha skeletal muscle 2-like (LOC106610721)	ACTBL2	2.693	0.02473	0.0001171	TCTAAACCTATCATCATCTCCAGTGTGTGCGTTCTCTGGATCGCGAAGAGAAACAACATG	Salmo salar actin, alpha skeletal muscle 2-like (LOC106610721), mRNA	1e-23	100	XM_014210238.1
C017R015	Ig mu chain C region membrane-bound form	-	2.692	0.01007	2.69e-05	CTGCTGTTTGTGTCAGTGACATAACATGTTGTGTGTCTTTTAAGTGCAGAATCAAAATAA	Salmo salar clone ssal-rgf-531-092 Ig mu chain C region membrane-bound form putative mRNA, complete cds	1e-23	100	BT059185.1
C264R117	Ig mu chain C region membrane-bound	IGHM	2.691	0.009636	2.37e-05	GTCGCTGACAAAATTGCCATACTTGACATCACTTATGAGGTCTGGAGCAATGGGACAGTA	Ig mu chain C region membrane-bound	7e-21	96.67	BT058539.1
C087R070	troponin I, slow skeletal muscle-like (LOC106609570)	TNNI1	2.686	0.007804	1.775e-05	ACCCCTTAAACGGAAACTCTCAGCTAAAGCACCATCTTCACCCAATCCTGATACGTCCAA	Salmo salar troponin I, slow skeletal muscle-like (LOC106609638), transcript variant X2, mRNA	6e-22	100	XM_014208519.1
C074R086	myosin binding protein C, slow type (mybpc1), transcript variant X17	MYBPC1	2.685	0.01692	6.265e-05	TTAGACGGCTACCTGGTGGAGTATTGCATCGAAGGAACTGATGACTGGAGAGTAACCAAT	Salmo salar myosin-binding protein C, slow-type-like (LOC106576332), Mrna	1e-23	100	XM_014153460.1
C119R085	slow troponin T family-like (LOC100194520)	TNNT2	2.684	0.02398	0.0001059	GACATAGAAGAGCCCACTGCAGTAGAAGCCAGTGGAGAGACTCAAGATTCCAAAGCCAAA	Select seq NM_001146662.1 Salmo salar Troponin T, cardiac muscle (tnnt2), mRNA	1e-23	100	NM_001146662.1
C222R131	troponin I, fast skeletal muscle-like (LOC106584519)	TNNI2	2.683	0.0382	0.0002142	TTTTGAGTGGAACAGAAGCGTGCGTTAATAAATGCTTTTCAGTTTGCCACAATTTCAAGT	Salmo salar troponin I, fast skeletal muscle-like (LOC106584519), mRNA	1e-23	100	XM_014169916.1
C208R027	sarcoplasmic/endoplasmic reticulum calcium ATPase 1 (LOC106579065), transcript variant X2	ATP2A1	2.682	0.02372	0.0001016	CCATAAAACAACTTTTGTATATGGAAAGAGATTTAATTGGATTGGGGTTTTTCTCCCCCA	Salmo salar sarcoplasmic/endoplasmic reticulum calcium ATPase 1 (LOC106579065), transcript variant X2, mRNA	1e-17	93.22	XM_014158562.1
C091R125	actin, alpha cardiac-like (LOC106610845)	ACTC1	2.68	0.01465	4.806e-05	CCATTGTTCACAGGAAGTGCTTCTAAACAGTCTACCCTCTTCACCCATACATTTGTAATG	Salmo salar actin, alpha cardiac-like (LOC106610845), mRNA	1e-23	100	XM_014210475.1
C173R106	Ig mu chain C region membrane-bound form	IGHM	2.68	0.01132	3.233e-05	AACCAGCTATCTCAGGGTCAATGAGAGTGAGTGGAAGAGTGAAGAAGTAGCATTCACTTG	Select seq BT058702.1 Salmo salar clone Contig3502 Ig mu chain C region membrane-bound form putative mRNA, complete cds	1e-23	100	BT058702.1
C122R026	Immunoglobulin mu heavy chain (Immunoglobulin mu heavy chain OU)	IGHM	2.675	0.008461	1.947e-05	AAAGGGACAATGGTTACAGTTTCATCAGCCTCATCAACTGCTCCGACTTTGTTCCCTCTT	Salmo salar clone ssal-rgf-531-092 Ig mu chain C region membrane-bound form putative mRNA, complete cds	1e-23	100	BT059185.1
C056R121	immunoglobulin light chain (IGL)	IGL	2.668	0.007881	1.772e-05	GAGATTACTACTGTCAGCAGGGTTACAGCACTCCGTACACTTTTGGTGGAGGCACTAGAC	Salmo salar clone III-4 immunoglobulin light chain (IGL) mRNA, complete cds	1e-23	100	AF406957.1
C209R151	sarcoplasmic/endoplasmic reticulum calcium ATPase 1-like (LOC106583902), transcript variant X2	ATP2A1	2.65	0.01053	2.897e-05	CTGATGACAACCTAGTAAGCAAGAAGTGGGACTAAAAGAACACCAGGAGTATAAAGGAGA	Salmo salar sarcoplasmic/endoplasmic reticulum calcium ATPase 1-like (LOC106583902), transcript variant X2, mRNA	1e-23	100	XM_014168546.1
C049R015	immunoglobulin tau heavy chain constant region	IGHG1	2.647	0.024	0.0001054	TTCAAATGGACAGACGCCGGCGAGAGTCCGCTGACAGACTTTGTCCAGTACCCTTCGGTT	Select seq GQ907003.1 Salmo salar isolate A immunoglobulin tau heavy chain constant region gene, partial cds	6e-22	98.33	GQ907003.11
C265R124	Immunoglobulin heavy constant mu (Ig mu chain C region)	IGHM	2.644	0.02277	9.514e-05	ATGACTGGGAAAAGTCAAAGTCTTTCAGGTGTTCTGTGGAACATCCTGGAGGTGGAAAGA	Salmo salar clone ssal-rgf-514-045 Ig mu chain C region putative mRNA, complete cds	1e-23	100	BT045171.1
C223R058	phosphoglycerate mutase 2-1 [muscle] (LOC100194644)	PGAM2	2.641	0.03206	0.0001713	AGCCCTGTGTTAAGGGCACAACAGTCTGACACAACAAATAAAGAAAACACCTTTTTGTGT	Salmo salar phosphoglycerate mutase 2-1 (muscle) (LOC100194644), mRNA	5e-23	100	NM_001139729.1
C075R137	Ig mu chain C region membrane-bound	IGHM	2.613	0.009608	2.389e-05	CAGAAAAAACTAGTGATAATACGGTGACCCTGACTTGCTACGTCAAAGACTTCTACCCCA	Ig mu chain C region membrane-bound	1e-23	100	BT058702.1
C103R083	Ig mu chain C region membrane-bound form	IGHD	2.606	0.01104	3.094e-05	ACAAGGCGGAAATTCCCTGACTGATTTCGTTCAGTACCCTGCGGTCCAAACCAGTGGAAG	Salmo salar clone Contig1694 Ig mu chain C region membrane-bound form putative mRNA, complete cds	1e-23	100	BT058539.1
C243R088	Immunoglobulin kappa light chain (Immunoglobulin kappa light chain EU)	IGL	2.59	0.01644	5.609e-05	TACTACTGTCAGCAGGGTTACAGCACTCCGTACACTTTTGGTGGAGGCACTAGACTGGAT	Salmo salar clone III-4 immunoglobulin light chain (IGL) mRNA, complete cds	1e-23	100	AF406957.1
C145R100	myosin-6 (LOC100136150)	MYH6	2.59	0.01626	5.807e-05	AAGAGTGAAGCTCTCATATGGACCTCTGAAACCTTCTGCTGTGGTGAAGTCTTTCCAAAG	Salmo salar myosin-6 (LOC100136486), mRNA	0.0001	84.31	XM_014159699.1
C111R043	uncharacterized LOC106606767 (LOC106606767)	IGHM	2.581	0.01339	4.142e-05	CCCATGTAGCTTCCACTGGTTTGGACGGCAGGGTACTGAACGAAATCAGTCAGGGAATTC	IgM CHA=immunoglobulin heavy chain constant region {clone g5.1} [Salmo salar=Atlantic salmon, mRNA, 1462 nt]	1e-23	100	Y12391.2
C186R033	Ig mu chain C region membrane-bound form	IGHM	2.572	0.0256	0.0001232	TTAGACTCCTCTTTCAATACTGTGACTTTAACAGGGCAGAACCTGCAGGCTGAAGACACA	Salmo salar clone 07-04 immunoglobulin heavy chain variable region (IgH) mRNA, partial cds	3e-19	95	AF273429.1
C203R045	Immunoglobulin kappa light chain (Immunoglobulin kappa light chain EU)	IGKV4-1	2.56	0.009868	2.584e-05	GGAGACCCCGTCACTCTGACCTGTACAACCAACCCTAAAGTGTACAAATGGGATAGTGGA	Salmo salar clone ssal-evf-532-251 Ig kappa chain V-IV region STH putative mRNA, complete cds	1e-23	-	BT047642.1
C004R064	myosin light chain 4 pseudogene (LOC106563267)	MYL4	2.55	0.03317	0.000179	AAGCTAAGAAGCCAGAGTCCAAAAAGGCAGAGCTTGCCAAAAAGGAAGCAGCACCCGCTG	Salmo salar myosin light chain 4 pseudogene (LOC106563267), misc_RNA	1e-23	100	XR_001319221.1
C228R076	Ig mu chain C region membrane-bound form	IGH	2.542	0.007834	1.74e-05	ATGAACAGCCTGAACACTGAAGACTCCGCTGTTTATTCTTGTGCCAGAGATATGGGGTTT	Salmo salar clone 07-02 immunoglobulin heavy chain variable region (IgH) mRNA, partial cds	1e-17	94.74	AF273397.1
C137R120	Ig mu chain C region membrane-bound form	IGHM	2.527	0.01149	3.342e-05	ACAAGGCGGAAATTCCCTGACTGATTTCGTTCAGTACCCTGCGGTCCAAACCAGTGGAAG	Select seq BT058539.1 Salmo salar clone Contig1694 Ig mu chain C region membrane-bound form putative mRNA, complete cds	1e-23	100	BT058539.1
C131R166	neuronal acetylcholine receptor subunit alpha-5-like	CHRNA5	2.519	0.01681	6.178e-05	AGGCAAGAGACGGGAGTACAGTTAGTGTTGTTTAGTAAGAACATCTCGTTTAGTAAGAAC	Salmo salar neuronal acetylcholine receptor subunit alpha-5-like (LOC106562132), transcript variant X3, mRNA	8e-08	85.71	XM_014126760.1
C161R052	Ig heavy chain Mem5 (Fragment)	IGH	2.516	0.0163	5.735e-05	ACTGAAGACACAACTGTGTATTATTGTGCCTACCCTAACGACGGCTACTTTGACTACTGG	Salmo salar clone 08-03 immunoglobulin heavy chain variable region (IgH) mRNA, partial cds	4e-12	85.71	AF273430.1
C205R051	Ig mu chain C region membrane-bound form	IGHM	2.514	0.01156	3.424e-05	CAACCAGCTATCTCAGGGTCAATGAGAGTGAGTGGAAGAGTGAAGAAGTAGCATTCACTT	Salmo salar clone Contig3502 Ig mu chain C region membrane-bound form putative mRNA, complete cds	1e-23	100	XM_014203125.1
C033R095	ras-related and estrogen-regulated growth inhibitor-like protein (LOC106569877)	RERGL	2.511	0.006061	7.054e-06	TTAACTGAACAAAGTGTACCCACGACAGAACTTTGTCCTACGATTTCCTAATAAAATGTC	Salmo salar ras-related and estrogen-regulated growth inhibitor-like protein (LOC106569877), mRNA	1e-23	100	XM_014141586.1
C122R104	Immunoglobulin lambda-1 light chain (Immunoglobulin lambda-1 light chain MCG)	IGLL1	2.51	0.03953	0.000229	TGTCTCAGAGGTCCAAGGGGTTAGCAGATGTCAGCTGGATGTCTAGCGGTGAATCAGTGA	Salmo salar clone ssal-evf-534-016 Ig lambda chain C region putative mRNA, complete cds	1e-23	100	BT047165.1
C143R170	myosin heavy chain, fast skeletal muscle-like (LOC106591213)	MYH	2.508	0.03485	0.0001908	TGAGCAGAGAAGAAGTGTAGACGCGGTCAAGGGAGTCCGCAAGTATGAGCGCAGAGTCAA	Salmo salar myosin heavy chain, fast skeletal muscle-like (LOC106591213), mRNA	1e-23	100	XM_014182424.1
C122R033	whey acidic protein-like (LOC106567381)	WAP	2.505	0.01189	3.616e-05	GAGGCATGTGTGCCCCTTCAGATTTGTCCAGTTTAAATGTTTATTTAAAATAAATGTGTC	Salmo salar whey acidic protein-like (LOC106567381), mRNA	1e-23	100	XM_014136554.1
C038R170	GDP-L-fucose synthase-like (LOC110538724)	GFUS	2.49	0.02902	0.0001466	TCTGCTCGCCCTGACCAAAAGTTATACTTCCTGTGTAGCAGGACCAAAACAATGTAAGTG	Salmo trutta GDP-L-fucose synthase-like (LOC115171621)	1e-20	100	XM_029728597.1
C200R149	myosin heavy chain, fast skeletal muscle-like (LOC106595831)	MYH	2.48	0.04866	0.0003205	AAATTCATCAGGATTCACTTCCAAGGTGGTAAACTGGCTAAAGCTGACATTGAGACCTAC	Salmo salar myosin heavy chain, fast skeletal muscle-like (LOC106595831), partial mRNA	3e-24	100	XM_014187177.1
C125R141	Immunoglobulin heavy constant mu (Ig mu chain C region)	IGHM	2.475	0.02402	0.0001086	AATGGACAGACGCCAGCGAGAGTCCGCTGACAGACTTTGTCCAGTACCCTTCGGTTCAGA	Salmo salar clone ssal-rgf-514-045 Ig mu chain C region putative mRNA, complete cds	1e-23	100	BT045171.1
C079R072	Ig mu chain C region membrane-bound form	IGHM	2.471	0.01638	5.89e-05	ACAAGGCGGAAATTCCCTGACTGATTTCGTTCAGTACCCTGCGGTCCAAACCAGTGGAAG	Salmo salar clone Contig1694 Ig mu chain C region membrane-bound form putative mRNA, complete	1e-23	100	BT058539.1
C094R169	myomesin-1-like (LOC106590144), transcript variant X8	MYOM1	2.471	0.01877	7.348e-05	TATGTCGTGATTATGGCATCCCTTTCTCTGATTTATGACATCACTTCCCCTGTCACTTAG	Salmo salar myomesin-1-like (LOC106590144), transcript variant X8, mRNA	1e-23	100	XM_014180785.1
C081R051	Ras-related protein Rab-18 (rab18)	RAB18	2.465	0.03123	0.0001627	TAGATCTGCATGCCTTAACTATGGTTACCGTAGGACCAATAGATGAAGGGAGACTCCTTC	Salmo salar Ras-related protein Rab-18 (rab18), mRNA	1e-23	100	NM_001139788.1
C173R025	tropomyosin 3 (tpm3), transcript variant X10	TPM3	2.463	0.02092	8.522e-05	CAATGGTGCAATTTACAATACAGAGCTGATTAGCAGTACAGCTTATAAGATATGAATGTG	Salmo salar tropomyosin 3 (tpm3), transcript variant X10, mRNA	1e-23	100	XM_014177651.1
C139R108	C-X-C motif chemokine receptor 5 (cxcr5)	CXCR5	2.461	0.03735	0.0002084	ATCTGGGACACAAATAGACGTTTATACGCTATCTGGGAGACAAATAGACGTTTATACCCC	Salmo trutta C-X-C motif chemokine receptor 5 (cxcr5), mRNA	4e-18	98.25	XM_029773940.1
C165R081	Immunoglobulin heavy constant mu (Ig mu chain C region)	IGHM	2.45	0.04173	0.0002505	ATGACTGGGAAAAGTCAAAGTCTTTCAGGTGTTCTGTGGAACATCCTGGAGGTGGAAAGA	Salmo salar isolate A immunoglobulin tau heavy chain constant region gene, partial cds	1e-23	100	GQ907003.1
C121R005	Ig mu chain C region membrane-bound form	IGHM	2.445	0.02302	9.804e-05	GTCACGATAACTTCTGCCTCATCAACTGCTCCGACTTTGTTTCCTCTTGCGCAATGTGGC	S.salar mRNA for IgM heavy chain 7.3	2e-15	97.92	Y12456.1
C113R144	Immunoglobulin mu heavy chain (Immunoglobulin mu heavy chain OU)	IGHV1-46	2.444	0.02484	0.0001169	ATACTGGAGCAGCAGGCTATGCCAAAACCCTGGAGGGACGGATTGAACTGACCAAAGACA	Salmo salar clone ssal-evf-534-265 Ig heavy chain V-I region HG3 precursor putative mRNA, complete cds	1e-23	100	BT049245.1
C138R043	Myoglobin (myg)	MB	2.443	0.02917	0.0001466	AACAATCACGGAGGACTAGTTCTGAGCCGTCTGTTTGCAGAGCACCCAGAAACCCTGACG	Salmo salar clone ssal-evd-531-131 Myoglobin putative mRNA, complete cds	1e-23	100	BT057357.1
C116R121	-	-	2.428	0.01717	6.495e-05	CATTTTTCACCCTCCTTGAGACATGGTCGTTATTGAATGCCTTATACTGTGTGGTGAGCA	Salmo salar uncharacterized LOC106572581 (LOC106572581), transcript variant X5, misc_RNA	-	-	XR_001321151.1
C108R157	immunoglobulin light chain precursor (IgL)	IGL	2.427	0.01733	6.6e-05	CCAACAGTGTCTGGGTGTACACTTTTGGTAGTGGCACCAGACTTGATGTTGGAAGTAACA	Select seq AF273021.1 Salmo salar clone 05-02L immunoglobulin light chain precursor (IgL) mRNA, complete cds	6e-22	100	AF273021.1
C208R118	IgM CHA=immunoglobulin heavy chain constant region	ACTC1	2.425	0.01508	4.985e-05	TCAGCACCCTGCCGTCCAAACCAGTGGAAGCTACATGGGAGTCAGTCAACTCCGTGTAAA	Select seq S48652.1 IgM CHA=immunoglobulin heavy chain constant region {clone g5.1} [Salmo salar=Atlantic salmon, mRNA	6e-22	98.33	S48652.1
C148R033	desmin-like (LOC106586915)	DES	2.414	0.02429	0.0001124	TCTCAAGGGAACAAACGAGTCTCTGCTGAGGCAGATGAGGGAGATGGAGGATCGTCTGGG	Salmo salar desmin-like (LOC106586915), mRNA	1e-23	100	XM_014174661.1
C090R154	troponin C, skeletal muscle-like (LOC106566456)	TNNC2	2.409	0.04444	0.0002738	CAGTAACAAGACCAACATTCCTTTGTGACCCTTTCCATTTGTCACTTCTCCTGCTTGAAG	Salmo salar troponin C, skeletal muscle-like (LOC106566456), mRNA	1e-23	100	XM_014134510.1
C169R047	myocilin-like (LOC106569415)	MYOC	2.409	0.0143	4.577e-05	CTGTCCATGTTGAGTCTATATTCAAGTTGTATCTTCACTATTGTGTATTATATGTGCTCC	Salmo salar myocilin-like (LOC106569415), mRNA	1e-23	100	XM_014140755.1
C089R019	Ig mu chain C region membrane-bound	IGHM	2.403	0.02042	8.156e-05	ATAGTAACCGTTTCATTAGCCTCATCAACTGCTCCGACTTTGTTCCCTCTTGCGCAATGT	Salmo salar clone Contig1694 Ig mu chain C region membrane-bound form putative mRNA, complete cds	1e-23	100	BT058539.1
C233R019	Immunoglobulin mu heavy chain (Immunoglobulin mu heavy chain OU)	IGH	2.395	0.03079	0.000158	TGTATTATTGTGCTCGGTGGAGAATGAGATTACTATTTCGACTACTGGGGGAAAGGGACC	Salmo salar clone 08-13 immunoglobulin heavy chain variable region (IgH) mRNA, partial cds	2e-09	80.6	AF273433.1
C088R015	immunoglobulin lambda-like polypeptide 1 (LOC106606374)	IGLL5	2.39	0.02102	8.505e-05	CAGTACATGTTAAGGTGGTACCACACTGGTTGGAGATCTGTAGAATATGGTTCTGGTTTC	Salmo salar immunoglobulin lambda-like polypeptide 1 (LOC106606374), mRNA	1e-23	100	XM_014202524.1
C150R092	Ig mu chain C region membrane-bound form	IGHM	2.388	0.02871	0.0001428	ACAAGGCGGAAATTCCCTGACTGATTTCGTTCAGTACCCTGCGGTCCAAACCAGTGGAAG	Salmo salar clone Contig1694 Ig mu chain C region membrane-bound form putative mRNA, complete cds	1e-23	100	BT058539.1
C225R062	immunoglobulin heavy chain variable region (IgH)	IGH	2.387	0.02399	0.0001066	AAGACTCTGCTGTTTATTATTGTGCCCGGTACAACTACTTTGACTACTGGGGGAAAGGGA	Salmo salar clone 04-01 immunoglobulin heavy chain variable region (IgH) mRNA, partial cds	4e-12	84.38	AF273406.1
C123R073	olfactomedin-4-like (LOC106560917)	OLFM4	2.385	0.01646	5.704e-05	GTAAAGACTGGACGGACACCGACTTTGCTGCTGATGAGACTGGCCTGTGGGTGATCTACA	Salmo salar olfactomedin-4-like (LOC106560917), mRNA	1e-23	100	XM_014124361.1
C105R157	Ig mu chain C region membrane-bound form	IGHM	2.38	0.01959	7.772e-05	AAAGGGACAATGGTTACCGTTTCATCAGCCTCATCAACTGCTCCGACTTTGTTTCCTCTT	S.salar mRNA for IgM heavy chain 7.3	6e-22	98.33	Y12456.1
C125R032	Ig heavy chain Mem5 (Fragment)	IGHD	2.377	0.0168	6.13e-05	AAAGGCACAATGGTTACCGTTTCATTAGCCTCATCAACTGCTCCGACTTTGTTCCCTCTT	S.salar mRNA for IgM heavy chain 7.3	7e-21	96.67	Y12456.1
C135R061	matrix-remodeling-associated protein 5-like (LOC106611961)	MXRA5	2.375	0.01573	5.324e-05	GCTTGCAGGTGCCTAGTGTTACTTCTGACAATAGAAAAAATAAAAGTGAATCACTTACAC	Salmo salar matrix-remodeling-associated protein 5-like (LOC106611961), mRNA	1e-23	100	XM_014212679.1
C113R032	striatin-interacting protein 1 homolog (LOC110500229), transcript variant X3	STRIP1	2.374	0.01655	5.691e-05	GTATGTACAATCACTGTCCTGTACAGAGGCATTATTCCGTTGAAAGACATATCGGAGTTG	Salmo salar striatin interacting protein 2 (strip2), transcript variant X3, mRNA	1e-11	86.67	XM_014152906.1
C086R021	Ig mu chain C region membrane-bound form	IGHM	2.37	0.01717	6.402e-05	ATAGTAACCGTTTCATCAGCCTCATCAACTGCTCCGACTTTGTTTCCTCTTGCGCAATGT	Salmo salar clone Contig1694 Ig mu chain C region membrane-bound form putative mRNA, complete cds	7e-21	96.67	BT058539.1
C092R031	Ig mu chain C region membrane-bound form	IGHM	2.369	0.0144	4.685e-05	ATGGTTACAGTTTCATCAGCCTCATCAACTGCTCCGACTTTGTTTCCTCTTGCGCAATGT	Salmo salar clone ssal-rgf-531-092 Ig mu chain C region membrane-bound form putative mRNA, complete cds	6e-22	98.33	BT059185.1
C211R066	tropomyosin 3 (tpm3), transcript variant X10	TPM3	2.354	0.02283	9.661e-05	TGTCACAATGGTGCAATTTACAATACAGAGCTGATTAGCAGTACAGCTTATAAGATATGA	Salmo salar tropomyosin 3 (tpm3), transcript variant X8, mRNA	1e-23	100	XM_014177649.1
C127R115	Immunoglobulin kappa light chain (Immunoglobulin kappa light chain EU)	IGKV4-1	2.351	0.02392	0.0001069	TGGTTGGAGCAGTAGTAGTGTGTTAGAGTGTTAGAGTAGTGTGCTGAGTAAACTCTAGTA	Salmo salar clone ssal-evf-532-251 Ig kappa chain V-IV region STH putative mRNA, complete cds	1e-23	100	BT047642.1
C228R028	Immunoglobulin mu heavy chain (Immunoglobulin mu heavy chain OU)	IGHM	2.341	0.01843	7.117e-05	ACTGATTTCGTTCAGTACCCTGCCGTCCAAACCAGTGGAAGCTACATGGGAGTCAGTCAA	IgM CHA=immunoglobulin heavy chain constant region {clone g5.1} [Salmo salar=Atlantic salmon, mRNA, 1462 nt]	1e-23	100	S48652.1
C008R135	Immunoglobulin kappa light chain (Immunoglobulin kappa light chain EU)	IGKV4-1	2.333	0.01187	3.547e-05	GGAGACCCCGTCACTCTGACCTGTACAACCAACCCTAAAGTGTACAAATGGGATAGTGGA	Salmo salar clone ssal-evf-532-251 Ig kappa chain V-IV region STH putative mRNA, complete cds	1e-23	100	BT047642.1
C085R131	Ig mu chain C region membrane-bound form	IGHM	2.33	0.02462	0.0001172	ACAAGGCGGAAATTCCCTGACTGATTTCGTTCAGTACCCTGCGGTCCAAACCAGTGGAAG	Salmo salar clone Contig1694 Ig mu chain C region membrane-bound form putative mRNA, complete cds	1e-23	100	BT058539.1
C148R008	Immunoglobulin heavy constant mu (Ig mu chain C region) (Ig mu chain C region BOT) (Ig mu chain C region GAL) (Ig mu chain C region OU)	IGHM	2.329	0.04689	0.0003001	AATGGACAGACGCCAGCGAGAGTCCGCTGACAGACTTTGTCCAGTACCCTTCGGTTCAGA	Salmo salar isolate A immunoglobulin tau heavy chain constant region gene, partial cds	1e-23	100	GQ907003.1
C138R160	LIM-domain binding factor 3 (ldb3l)	LDB3	2.326	0.01706	6.407e-05	TAACTGTAGCAACCAGAGAAGTGCCGAGCAGGTAAAACAGTTGGACTGTGAGTGAGAAGA	Salmo salar clone ssal-evd-526-361 LIM domain-binding protein 3 putative mRNA, complete cds	1e-20	100	BT046461.1
C100R112	Retinoic acid receptor responder protein 3 (EC 3.1.1.-) (HRAS-like suppressor 4) (HRSL4) (RAR-responsive protein TIG3) (Retinoid-inducible gene 1 protein) (Tazarotene-induced gene 3 protein)	RARRES3	2.326	0.03046	0.0001555	GGAGAATCATAACAGTACATCTCTTAAATGTAACTCCATAGTCAGTGTAGGATTCTGATA	Salmo salar clone ssal-eve-502-234 Retinoic acid receptor responder protein 3 putative mRNA, complete cds	1e-23	100	BT046902.2
C152R011	collagen alpha-1[XVIII] chain-like (LOC106579677), transcript variant X2	COL18A1	2.32	0.02462	0.0001146	GCTAGTTAGATGTGACTTCATTCAACATAAATTCCACCAATCACATAGAAATTCACCACA	collagen alpha-1(XVIII) chain-like (LOC106579677)	1e-23	100	XM_014159808.1
C114R124	Ig heavy chain Mem5-like (LOC106606375)	IGLL1	2.319	0.02975	0.0001511	GTCTGGCTAGTAACCTGTCTCAGAGGTCCAAGGGGTTAGCAGATGTCAGCTGGATGTCTA	Salmo salar immunoglobulin lambda-like polypeptide 1 (LOC106592986), mRNA	1e-23	100	XM_014184334.1
C024R121	Immunoglobulin kappa light chain (Immunoglobulin kappa light chain EU)	IGKV3-20	2.309	0.0187	7.271e-05	AAACCAGCAGTAATGTGTATTCTAATAATCTCCTAGCCTGGTACCAGCAGAAACCTGGAG	Salmo salar clone ssal-evf-547-350 Ig kappa chain V region K29-213 putative mRNA, complete cds	0.9833	98.33	BT048948.2
C149R127	tropomyosin beta chain (LOC106571564), transcript variant X6	TPM2	2.309	0.01953	7.698e-05	ATGTATCCTATGCAATGAATCAACTGTATAAGCTCTTAAGATGATTAAAAAATGGCCGGC	Salmo salar tropomyosin beta chain (LOC106571564), transcript variant X6, mRNA	1e-23	100	XM_014144807.1
C122R160	bone gamma-carboxyglutamate protein (bglap)	BGLAP	2.306	0.03209	0.0001706	TATTGGAGACTCCTCTACCTCCACTGCCCCAAAGCCTGCTAGTGAGAAAAGAGTGTGTTT	Salmo salar bone gamma-carboxyglutamate protein (bglap), mRNA	9e-20	96.55	NM_001136551.2
C068R152	Ig heavy chain Mem5 (Fragment)	IGHM	2.305	0.02275	9.568e-05	TAAAAGGGCAGAACCTTCAGACTGAAGGCTCAACTGTGTATTATTGTGCCCTACCTAACG	Salmo salar clone 03-06 immunoglobulin heavy chain variable region (IgH) mRNA, partial cds	7e-15	91.53	AF273428.1
C164R015	Immunoglobulin kappa light chain (Immunoglobulin kappa light chain EU)	IGKV3-20	2.303	0.03398	0.0001852	CTGCAGTGAAAGCTGTTGGCACTGGAGAGACAGTCAACATTGGCTGTAAACTCAGCAGTA	Salmo salar clone ssal-sjb-011-049 Ig kappa chain V-III region VG precursor putative mRNA, complete cds	1e-23	100	BT049439.1
C181R163	Ig heavy chain Mem5 (Fragment)	IGH	2.292	0.03822	0.0002153	ATTGTGCTCGGTTATACACTGGGGATTCGAACTACAACTACTTTGACTACTGGGGGAAAG	Salmo salar clone 01-03 immunoglobulin heavy chain variable region (IgH) mRNA, partial cds	3e-06	100	AF273419.1
C009R011	protein-L-isoaspartate[D-aspartate] O-methyltransferase-like (LOC106571303), transcript variant X2	PCMT1	2.292	0.04476	0.0002735	TGAGAAATAACCCCTGAGGTCGGAATAACGACTGCTGGAGATTGAACAGAAGAATGTGTC	Salmo salar protein-L-isoaspartate(D-aspartate) O-methyltransferase-like (LOC106571303), transcript variant X2, mRNA	1e-23	100	XM_014144214.1
C073R110	kelch-like protein 41b (LOC106586209)	KLHL41	2.291	0.02413	0.000111	AAAGACAAGGAGAACCGTGTCAAGACGCTAGAAGAGGCCTTTGACTGCATCCGTTTCCGT	Salmo salar kelch-like protein 41b (LOC106586209), mRNA	1e-20	100	XM_014173228.1
C134R119	Ig mu chain C region	IGHM	2.29	0.01179	3.554e-05	TTATCTGAAGCTATCTGGTCTGAGAGCAGAGGACTCTGCTGTGTATTACTGTGCAAGACA	Salmo salar clone Contig1694 Ig mu chain C region membrane-bound form putative mRNA, complete cds	3e-20	98.25	ACI67443.1
C072R082	immunoglobulin heavy chain variable region (IgH)	IGH	2.286	0.01429	4.612e-05	AAGAGTGAGGACACAGCAGTGTATTACTGTGCTAGATATACACTGGGGGCGTATGCTTTT	Salmo salar clone 10-11 immunoglobulin heavy chain variable region (IgH) mRNA, partial cds	4e-11	100	AF273418.1
C043R152	creatine kinase-2 (ckm2)	CKM2	2.286	0.01635	5.707e-05	GTATTTTGTTTTTCTATTGTCAAGTTATGTGCCATTGAGCCAACCAACCGGCGCTTAGAG	Salmo salar clone HM4_1125 creatine kinase-2 (ckm2) mRNA, complete cds	1e-23	100	BT043800.1
C106R160	IgM CHA=immunoglobulin heavy chain constant region	IGHM	2.284	0.01396	4.393e-05	AGCTGAACAGCCTGAAGAGTGAGGACACAGCAGTGTATTATTGTGCTAGAGATACATTGG	IgM CHA=immunoglobulin heavy chain constant region	1e-23	100	S48652.1
C131R004	-	-	2.284	0.02418	0.0001106	CTGGGTTGCATTGCCACTGGCTTCACGCCTGCCTCCCTCACCTTCAAATGGAATGAACAA	Salmo trutta uncharacterized LOC115204635 (LOC115204635), transcript variant X6, mRNA	1e-20	100	XM_029770362.1
C229R169	Ig mu chain C region membrane-bound form	IGHM	2.277	0.02392	0.0001031	TTACAGTTTCATCAGCCTCATCAACTGCTCCAACTTTGTTTCCTCTTGCGCAATGTGGCT	Salmo salar clone ssal-rgf-531-092 Ig mu chain C region membrane-bound form putative mRNA, complete cds	7e-21	96.67	BT059185.1
C072R049	Ig mu chain C region membrane-bound form	IGHM	2.271	0.02382	0.000104	ACAAGGCGGAAATTCCCTGACTGATTTCGTTCAGTACCCTGCGGTCCAAACCAGTGGAAG	Select seq BT058539.1 Salmo salar clone Contig1694 Ig mu chain C region membrane-bound form putative mRNA, complete cds	1e-23	100	BT058539.1
C010R107	osteocalcin (bgp)	BGLAP	2.259	0.03609	0.0001995	CCACTCTATTGGAGACTCCTCTACCTCCACTGCCTCAAAGCCTGCTAGTGAGAAAAGAGT	Select seq NM_001136551.2 Salmo salar bone gamma-carboxyglutamate protein (bglap), mRNA	1e-23	100	NM_001136551.2
C164R149	Oncorhynchus mykiss IGL2C31-2 gene for immunoglobulin light chain	IGLL1	2.257	0.04062	0.0002374	AGTATTTTGTGTAATATTTATCCTGCTCATTCCATTGGTCCAGACTCTACCCTCCCTCCG	-	-	-	-
C038R013	Immunoglobulin mu heavy chain (Immunoglobulin mu heavy chain OU)	IGHM	2.246	0.03602	0.0001982	TTAGATACTTTGACTATTGGGGGAAAGGGACACTGGTCACAGTATCATCAGCAACCACAG	Salmo salar Ig mu chain C region membrane-bound form-like (LOC106606762), misc_RNA	2e-09	86.54	XR_001329119.1
C012R159	Ig mu chain C region membrane-bound form	IGHM	2.233	0.02412	0.0001097	ATGAGTGTCAAATGGGAAAATGACAATGGAAAGACCTTAACCAGCCGGAAGGGTGTCACT	Salmo salar clone Contig3502 Ig mu chain C region membrane-bound form putative mRNA, complete cds	1e-20	100	BT058702.1
C040R098	Ig kappa chain V-III region VG precursor	IGKV3-20	2.23	0.02164	8.93e-05	TTACAGTTTAATCAGCCTCATCAACTGCTCCGACTTTGTTTCCTCTTGCGCAATGTGGCT	Salmo salar clone ssal-sjb-011-049 Ig kappa chain V-III region VG precursor putative mRNA, complete cds	1e-23	100	BT049439.1
C043R057	troponin I, slow skeletal muscle-like (LOC106609638), transcript variant X3	TNNI1	2.226	0.04707	0.0003025	CCACCCCTTAAACAGAAACTCTCAGCTAAAGCACCATCTTCACCCAATCCTGATACGTCC	Salmo salar troponin I, slow skeletal muscle-like (LOC106609638), transcript variant X3, mRNA	1e-20	-	XM_014208601.1
C111R061	slow troponin T family-like (LOC100194520)	TNNT2	2.222	0.02872	0.0001436	CAGATGAAGAAAATGAGGAGGAAGTCGAGGTTGAAGTCCCAGCAGAGGAAGATGCTGCTC	Salmo salar Troponin T, cardiac muscle (tnnt2), mRNA	1e-23	100	NM_001146662.1
C151R068	Ig mu chain C region membrane-bound form	IGHM	2.219	0.03252	0.0001746	ACAAGGCGGAAATTCCCTGACTGATTTCGTTCAGTACCCTGCGGTCCAAACCAGTGGAAG	Salmo salar clone Contig1694 Ig mu chain C region membrane-bound form putative mRNA, complete cds	1e-23	100	BT058539.1
C056R110	immunoglobulin heavy chain variable region (IgH)	IGH	2.218	0.03126	0.0001621	TGTATTACTGTGCAAGATGGGGTTTGGGGATAAGCCATGCTTTTGACTACTGGGGTAAAG	Salmo salar clone d3 immunoglobulin heavy chain variable region (IgH) mRNA, partial cds	3e-07	81.67	AF269077.1
C089R028	Immunoglobulin heavy constant mu (Ig mu chain C region) (Ig mu chain C region BOT) (Ig mu chain C region GAL) (Ig mu chain C region OU)	IGHM	2.208	0.0449	0.0002814	AATGGACAGACGCCAGCGAGAGTCCGCTGACAGACTTTGTCCAGTACCCTTCGGTTCAGA	Salmo salar isolate A immunoglobulin tau heavy chain constant region gene, partial cds	1e-23	100	GQ907003.1
C073R030	creatine kinase-1 (ckm1)	CKM1	2.207	0.04222	0.0002546	GGATATGTTCGACCCCATCATCTCTGACCGTCACGGAGGCTACAAGCCCACCGACAAACA	Salmo salar creatine kinase, muscle b (ckmb), mRNA	1e-23	100	NM_001139715.1
C064R099	immunoglobulin lambda-like polypeptide 1 (LOC106606374)	IGLL5	2.204	0.02476	0.0001159	GTACCACACTGGTTGGAGATCTGTAGAATATGGTTCTGGCTTCTCCTCTCCTAAATTCAC	Salmo salar immunoglobulin lambda-like polypeptide 1 (LOC106606374), mRNA	6e-22	98.33	XM_014202524.1
C076R002	Immunoglobulin kappa light chain (Immunoglobulin kappa light chain EU)	IGKV3-20	2.199	0.02211	9.182e-05	GTGAAAGCTGTTGGCACTGGAGAGACAGTCAACATTGGCTGTAAACTCAGCAGTAGTATA	Salmo salar clone ssal-sjb-011-049 Ig kappa chain V-III region VG precursor putative mRNA, complete cds	1e-23	100	BT049439.1
C009R156	immunoglobulin kappa light chain-like (LOC110528900)	IGKV4-1	2.199	0.03109	0.0001628	AGTAACAATGTGTACACTTTCGGTGGAGGCACCAAACTCATTGTTGACTTGGGTGTGGTA	Salmo salar clone ssal-rgb2-594-029 Ig kappa chain V-IV region JI precursor putative mRNA, complete cds	8e-14	88.33	BT057559.1
C096R043	CD209 antigen-like protein C	CLEC4L	2.196	0.03955	0.0002281	GTGCACTATGATGAACAGTATTACAGACTGTCCAGACTCCAGACTTCATACAACAACCTG	Salmo salar CD209 antigen-like protein C (LOC106602773), transcript variant X8, mRNA	6e-22	98.33	XM_014195627.1
C123R112	proactivator polypeptide-like (LOC106563192)	PSAPL1	2.193	0.02559	0.0001225	ATCCAAGACTTTGAGAGAGCCTGAGGCCTTTGCTACAATGGAAGATCCCAAAGCTTTCAA	Salmo salar proactivator polypeptide-like (LOC106563192), mRNA	1e-23	100	XM_014128512.1
C128R159	troponin T, cardiac muscle isoforms-like (LOC106561647)	TNNT2	2.188	0.04037	0.0002413	TCAGGGTTCAAATAAGAGAACATGTCAGACACAGAAGAAGTGGGGGAAGTGCAGGAAGAA	Salmo salar troponin T, cardiac muscle isoforms-like (LOC106561647), mRNA	6e-22	98.33	XM_014125804.1
C115R148	olfactomedin-4 (LOC111962289)	OLFM4	2.186	0.03115	0.0001607	ATCTCTCGATGTAGTCTTGTTGTATCCATAATAGTGCTCTTGTTCCCTGAAAATAAATAC	Salvelinus alpinus olfactomedin-4 (LOC111962289)	2e-17	96.61	XM_023985264.1
C012R013	actin, alpha cardiac muscle 1-like (LOC106571646)	ACTC1	2.182	0.04457	0.0002735	CAGGTCCCTGTTTTATGTTTTGTCAATGATGTACAGTTTGTTTACACCAAAGTGCAATTT	Salmo salar actin, alpha cardiac muscle 1-like (LOC106571646), mRNA	1e-23	100	XM_014144953.1
C059R067	Purkinje cell protein 4-like (LOC110507830)	PCP4	2.178	0.02053	8.252e-05	CATCCCTTCTGTATTTATCAGGTTCTCTCTATGTAGAATAGAAGACAATTTCACCACATT	Salmo salar clone HJ4_2896 brain-specific polypeptide PEP-19 mRNA, complete cds	8e-14	88.33	BT150037.1
C116R107	Immunoglobulin kappa light chain (Immunoglobulin kappa light chain EU)	IGKC	2.176	0.02138	8.767e-05	CAGAGTGTACACTACCCCAACAGTGTCTGGGTGTGGACTTTTGGTAGTGGCACCAGACTT	Salmo salar clone Contig3971 Ig kappa-b4 chain C region putative mRNA, complete cds	6e-22	100	BT058330.1
C224R028	uncharacterized LOC106583527 (LOC106583527), transcript variant X2	-	2.173	0.0337	0.0001827	TCTCATGATGTCAGGGGGAAGTTGAGGTTTCTGGGTTTCCTCTTTGGCGATGTTACACCT	Salmo salar uncharacterized LOC106583527 (LOC106583527), transcript variant X2, mRNA	1e-23	100	XM_014167814.1
C233R154	Immunoglobulin kappa light chain	IGKC	2.169	0.04491	0.0002732	CTGCAGTGAAAGCTGTTGGCACTGGAGAGACAGTCAACATTGGCTGTAAACTCAGCAGTA	Salmo salar clone ssal-sjb-011-049 Ig kappa chain V-III region VG precursor putative mRNA, complete cds	1e-23	100	BT049439.1
C159R011	Ig heavy chain Mem5 (Fragment)	IGHM	2.168	0.04483	0.0002774	ATTTTGACTACTGGGGTCAGGGTACACTAGTCACGATTTCATTAGCCTCATCAACTGCTC	Salmo salar clone Contig1694 Ig mu chain C region membrane-bound form putative mRNA, complete cds	1e-17	93.22	BT058539.1
C208R165	immunoglobulin tau heavy chain membrane-bound form	IGHM	2.165	0.04542	0.0002871	TATGGATACTTTGACTATTGGGGGAAAGGGACACTGGTCACAGTATCATCAGCAACCACA	Oncorhynchus mykiss clone 8aa immunoglobulin tau heavy chain membrane-bound form mRNA, complete cds	3e-14	93.1	AY870265.1
C070R127	Ig mu chain C region membrane-bound form	IGHM	2.142	0.03149	0.0001658	ACAAGGCGGAAATTCCCTGACTGATTTCGTTCAGTACCCTGCGGTCCAAACCAGTGGAAG	Salmo salar clone Contig1694 Ig mu chain C region membrane-bound form putative mRNA, complete cds	1e-23	100	BT058539.1
C158R023	Immunoglobulin mu heavy chain (Immunoglobulin mu heavy chain OU)	IGHM	2.138	0.04487	0.0002789	ACAAGGCGGAAATTCCCTGACTGATTTCGTTCAGTACCCTGCGGTCCAAACCAGTGGAAG	Salmo salar clone Contig1694 Ig mu chain C region membrane-bound form putative mRNA, complete cds	1e-23	100	BT058539.1
C041R012	creatine kinase, mitochondrial 2 [sarcomeric] (ckmt2)	CKMT2	2.118	0.03898	0.0002217	CATCCACTCGTGACCAAACTGAGCGGTTTGGAGTAAAGTAGCAGTAGTATGTCTTTCTGA	Salmo salar creatine kinase, mitochondrial 2 (sarcomeric) (ckmt2), transcript variant X1, mRNA	1e-23	100	XM_014124374.1
C092R018	Immunoglobulin mu heavy chain (Immunoglobulin mu heavy chain OU)	IGHM	2.11	0.04503	0.0002811	TAGAAGTCACCAGAGATAATTCCAACAGCATGGTGTATCTGAAGCTGTCTGGTCTGAGAG	Salmo salar clone Contig1694 Ig mu chain C region membrane-bound form putative mRNA, complete cds	6e-22	98.33	BT058539.1
C034R015	Ig kappa-b4 chain C region-like (LOC106609554)	IGKC	2.096	0.03863	0.0002187	TTTGACTCTGTTCTGAGATCAGATGTTCTCTGTCTTATTGATCACTGACATGTAGACTAA	Salmo salar Ig kappa-b4 chain C region-like (LOC106609554), misc_RNA	1e-23	100	XR_001329712.1
C257R120	Ig mu chain C region membrane-bound form	IGHM	2.096	0.03886	0.000222	ACAAGGCGGAAATTCCCTGACTGATTTCGTTCAGTACCCTGCGGTCCAAACCAGTGGAAG	Salmo salar clone Contig1694 Ig mu chain C region membrane-bound form putative mRNA, complete cds	1e-23	100	BT058539.1
C116R115	SWI/SNF-related matrix-associated actin-dependent regulator of chromatin subfamily E member 1 (BRG1-associated factor 57) (BAF57)	SMARCE1	2.096	0.04068	0.0002367	TCATTTCTCATTTGTGTTTTGTCTCATTTGTCTCCATCAGCAAGTGCCCAACACCCCTGG	Oncorhynchus kisutch SWI/SNF-related matrix-associated actin-dependent regulator of chromatin subfamily E member 1-like (LOC109898559), transcript variant X2, Mrna	1e-20	100	XM_031827524.1
C183R035	Receptor-transporting protein 3 (rtp3)	RTP3	2.092	0.04754	0.000308	AGGAGAGTTGGATGTGGAACTGGATATAATAATGTAGAGAGAATTTGATTTCCTGAAAGC	Salmo salar Receptor-transporting protein 3 (rtp3), mRNA	1e-23	100	NM_001141116.2
C134R091	calsequestrin-2-like (LOC106582106)	CASQ2	2.089	0.04946	0.0003283	AATAACAAGAACTACCAGAAGGCCATGAAGAAGTACACCATGACGTGTCTGCTGTACCAC	Salmo salar calsequestrin-2-like (LOC106582106), mRNA	1e-23	100	XM_014164852.1
C263R031	immunoglobulin kappa light chain-like (LOC110528900)	IGKC	2.086	0.04482	0.0002821	ACTGGAGCCACACCACTGCTCCCAGTAGACACCCTGTACACAGAGAACATCTACCTATCT	Salmo salar clone ssal-rgb2-509-182 Ig kappa chain V region 3368 putative mRNA, complete cds	1e-23	100	BT057529.1
C246R064	Ig mu chain C region membrane-bound form	IGHM	2.079	0.04625	0.0002948	GCGGAAATTCCCTGACTGATTTCGTTCAGTACCCTGCGGTCCAAACCAGTGGAAGCTACA	Salmo salar clone Contig1694 Ig mu chain C region membrane-bound form putative mRNA, complete cds	1e-23	100	BT058539.1
C061R142	Ig mu chain C region membrane-bound form	IGHM	2.076	0.04029	0.0002398	ACAAGGCGGAAATTCCCTGACTGATTTCGTTCAGTACCCTGCGGTCCAAACCAGTGGAAG	Salmo salar clone Contig1694 Ig mu chain C region membrane-bound form putative mRNA, complete cds	1e-23	100	BT058539.1
C265R136	Ig mu chain C region membrane-bound form	IGHM	2.074	0.04051	0.0002378	ACAAGGCGGAAATTCCCTGACTGATTTCGTTCAGTACCCTGCGGTCCAAACCAGTGGAAG	-	-	-	BT058539.1
C024R118	troponin T, cardiac muscle-like (LOC106576067), transcript variant X6	TNNT2	2.058	0.04965	0.0003309	TGTTGTCACGGTCACTGTTTGCTGTGCATGAGGCTAGAAACAATAAAAAGATGTTTGCTT	Salmo salar troponin T, cardiac muscle-like (LOC106576067), transcript variant X6, mRNA	1e-23	-	XM_014152932.1
C002R044	adenylate kinase 9 (ak9), transcript variant X2	AK9	2.044	0.03624	0.0002013	GTTAGTTCACCATTTGTAAGTCAGTGAGGTTTTCTTCGTACATATTAAAAACCCAGTACA	Salmo salar adenylate kinase 9 (ak9), transcript variant X2, mRNA	1e-23	100	XM_014205486.1
C081R144	Ig heavy chain Mem5 (Fragment)	IGHM	2.04	0.04774	0.0003106	TATTATTGTGCTCGAGGATCGCCCTCTACGGAAGATTACTATTTCGACTACTGGGGGAAA	Ig heavy chain Mem5 (Fragment)	1e-05	100	GU129140.1
C035R078	Ig mu chain C region membrane-bound form	IGHM	2.033	0.04033	0.0002379	ACAAGGCGGAAATTCCCTGACTGATTTCGTTCAGTACCCTGCGGTCCAAACCAGTGGAAG	Salmo salar clone Contig1694 Ig mu chain C region membrane-bound form putative mRNA, complete cds	1e-23	100	BT058539.1
C190R083	Immunoglobulin kappa light chain (Immunoglobulin kappa light chain EU)	IGKC	2.029	0.0392	0.000225	TGGTTGGACCAGTAGTAGTGTGTTAGAGTGTTAGAGTAGTGTGCTGAGTAAACTCTAGTA	Salmo salar clone ssal-evf-532-251 Ig kappa chain V-IV region STH putative mRNA, complete cds	6e-22	100	BT047642.1
C208R129	immunoglobulin heavy chain variable region (IgH)	IGH	2.025	0.02861	0.0001407	GCGTATGGAAACCACTAAAGCTACAAGCAACAGCATGTTGACTTTGAAGCTGTCTGGTCT	Salmo salar clone 06-14 immunoglobulin heavy chain variable region (IgH) mRNA, partial cds	5e-23	100	AF273402.1
C021R142	uncharacterized LOC106606767 (LOC106606767)	IGHM	2.025	0.04985	0.0003335	ACAAGGCGGAAATTCCCTGACTGATTTCGTTCAGTACCCTGCGGTCCAAACCAGTGGAAG	Ig mu chain C region membrane-bound form	1e-20	100	BT058539.1
C048R122	Ig mu chain C region membrane-bound form	IGHM	2.017	0.04437	0.0002687	TTGCATTGCCACTGACTTCACGCCTGCCTCCCTCACCTTCAAATGGAATGAACAAGGCGG	Salmo salar clone Contig3502 Ig mu chain C region membrane-bound form putative mRNA, complete cds	6e-22	98.33	BT058702.1
C227R151	vesicular, overexpressed in cancer, prosurvival protein 1-like (LOC106590285), transcript variant X2	VOPP1	2.007	0.04573	0.0002903	GTTAGGATTTGCTTTTACTGTTGTACCAGACGGTTGGTTTATGACATTTTACATTCCAAA	Salmo salar vesicular, overexpressed in cancer, prosurvival protein 1-like (LOC106590285), tra	1e-23	100	XM_014181131.1
C088R118	proactivator polypeptide-like (LOC106563192)	PSAPL1	2.007	0.04846	0.0003166	TGCGTGGAAGTAAGAACCTCTGCCCAGCACCTACTCTCAAAGTGGACGATTGATAATCCA	Salmo salar proactivator polypeptide-like (LOC106563192), mRNA	1e-23	100	XM_014128512.1
C094R015	heat shock protein family (Hsp40)	DNAJB6	2.005	0.04723	0.0003048	TGTATGCTGTAGCTGTGTAATTGTGAATTGTAGGCATTAAATAGTGACCCGGTCCAAGTG	Salmo trutta DnaJ heat shock protein family (Hsp40) member B6 (dnajb6), transcript variant X7, mRNA	4e-19	98.33	XM_029756148.1
C092R019	transmembrane protein 272 (LOC110495541), transcript variant X3,	TMEM272	2.005	0.04872	0.0003195	TGTGTAACGTTGGGGAGATATGAGCGCAGGGAAAGACTCACCTTAGCATAACTAACAGAA	Oncorhynchus mykiss transmembrane protein 272 (LOC110495541), transcript variant X3, mRNA	1e-20	100	XM_021570858.2
C026R050	Ig mu chain C region membrane-bound form	IGHM	2.002	0.04852	0.0003208	ATTACTGTGCACGCTGTACTATATGGGGTTTGACGATGCTTTTGACTACTGGGGTAAAGG	Salmo salar Ig mu chain C region membrane-bound form-like (LOC106606762), misc_RNA	4e-05	100	XR_001329119.1
C177R112	Immunoglobulin mu heavy chain (Immunoglobulin mu heavy chain OU)	IGH	1.957	0.02684	0.0001306	TGAGCCAGTTGAAGTCAGAGGACTCTGCAGTGTATTACTGTGCTAGAGATCCGTTATATG	Salmo salar clone 02-13 immunoglobulin heavy chain variable region (IgH) mRNA, partial cds	1e-18	100	AF273434.1
C235R075	Ig mu chain C region	IGHM	1.946	0.02599	0.0001258	TGGTTTATCTGAAGCTATCTGGTCTGAGAGCAGAGGACTCTGCTGTGTATTACTGTGCAA	Salmo salar clone Contig1694 Ig mu chain C region membrane-bound form putative mRNA, complete cds	0.07	96.67	BT058539.1
C253R117	Immunoglobulin heavy variable 3-48 (Ig heavy chain V-III region WEA)	IGHM	1.9	0.02379	0.0001032	AGGACACAGCAGTGTATTACTGTGCTAGAGAGTACACTGGGGTCTACTATTTCGACTACT	Salmo salar clone d8 immunoglobulin heavy chain variable region (IgH) gene, partial sequence	2e-14	90.32	AF269070.1
C195R102	immunoglobulin heavy chain variable region (IgH	IGH	1.855	0.02876	0.0001422	TTCTATTTGCACATGAGCCAGTTGAAGCCAGAGGACTCTGCAGTGTATTACTGTGCTAGA	Salmo salar clone 02-13 immunoglobulin heavy chain variable region (IgH) mRNA, partial cds	7e-21	96.67	AF273434.1
C236R100	Immunoglobulin kappalight chain (Immunoglobulin kappa light chain EU)	IGKC	1.852	0.04027	0.0002386	CAGAGTGCACACTACCCCAACAGTGTCTGGGTGTGGACTTTTGGTAGTGGCACCAGACTT	Salmo salar clone Contig3971 Ig kappa-b4 chain C region putative mRNA, complete cds	1e-23	100	BT058330.1
C260R114	Immunoglobulin kappa light chain (Immunoglobulin kappa light chain EU)	IGKV4-1	1.801	0.03152	0.0001667	AGATTACTACTGTCAGAGTTTACACAACCCCAACAGTGTCTGGGTGAGGACTTTTGGTAG	Salmo salar clone ssal-rgb-515-371 Ig kappa chain V-IV region B17 precursor putative mRNA, complete cds	1e-23	100	BT048843.1
C040R149	-	-	0.8811	0.04135	3.281e-05	GGCCATATACAGTACTATGTTGTGGTGTCATTGATTCATAGGTTTTGAAAACTTTCAGAA	-	-	-	-
C086R086	tripartite motif-containing protein 35-like	TRIM49	0.5678	0.01996	1.109e-05	GGAGTGAGAGTGAGAGTTATAAATTGTCTGTGTTTACATTTTTGACTTTAGAGCTCTCAT	Salmo salar tripartite motif-containing protein 35-like (LOC106572324), mRNA	0.021	87.1	XM_014146356.1
C130R168	GTPase IMAP family member 4-like (LOC106593185)	GIMAP4	0.5438	0.006023	1.434e-06	GGGGAACTGAGGGAATTATGCAAATTTATTTGGTTTGATCAGAGGGAAAATATGAAATGT	Salmo salar GTPase IMAP family member 4-like (LOC106593185), mRNA	1e-23	100	XM_014184521.1
C069R066	galactose-specific lectin nattectin-like (LOC106578217)	LGALS3	0.5379	0.02549	1.618e-05	GTTGACCACTCTTCTGCTTCTCAGCGCTGTCTTTGCTCTGGGAGATGCAAGGGGTAGCAG	Salmo salar galactose-specific lectin nattectin-like (LOC106578217), mRNA	1e-23	100	XM_014156862.1
C011R100	DNA damage-inducible transcript 4 protein-like (LOC106577395)	DDIT4	0.4635	0.04187	3.543e-05	GTTGTACCAAGTGTCCTACCTACAACGCTCATCAGAGCCCTAGTGATCAACATTTGGGAT	Salmo salar DNA damage-inducible transcript 4 protein-like (LOC106577395), mRNA	1e-23	100	XM_014155366.1
C231R098	deoxyuridine triphosphatase (dut), transcript variant X2	DUT	0.423	0.03737	2.866e-05	GTGATATCGGTACTGAAGTTCTCCAAGTTGTCTGAAAATGCCACTGCTCCTACCCGGGGC	Salmo salar deoxyuridine triphosphatase (dut), transcript variant X2, mRNA	7e-21	96.67	XM_014127388.1
C243R111	MHC class I antigen	HLA-B	0.4182	0.03541	2.342e-05	TTTCATAGCATTTGACCTAAAGACAAAGACATGGATCGCCCCAAAGCCACAGGCAGTCAT	Salmo salar MHC class I antigen (UBA) mRNA, UBA*3501 allele, partial cds	3e-20	96.61	MG459011.1
C105R073	regulator of G-protein signaling 5-like (LOC110530035)	RGS5	0.4174	0.04113	3.373e-05	GCACAATCACTGATGGAGAAGCTGTAATAGTTTTGTATTATCCGATGCTTTAATTTGTCT	Salmo salar regulator of G-protein signaling 5-like (LOC106568731), mRNA	2e-16	91.67	XM_014139323.1
C155R084	snaclec 1-like (LOC106578890)	snaclec1-like	0.4054	0.02249	1.368e-05	GACAGTGGCTGTACCTTTGTCTGCATGAGATTTGCTACGGGTGGAGTAGCCTAAGATGGC	Salmo salar snaclec 1-like (LOC106578890), mRNA	1e-23	100	XM_014158126.1
C198R010	Hepcidin-1 (hepc1)	HAMP	0.4024	0.03669	2.523e-05	TCTACATTTATTTTGGACTCTGTGGAGAAGATGCAATCTCATTGACGTCTTTATCACTGC	Select seq BT125319.1 Salmo salar clone ssal-evd-523-060 Hepcidin-1 precursor putative mRNA, complete cds	1e-23	100	BT125319.1
C057R009	V-type proton ATPase subunit d 1-like (LOC106568806)	ATP6V0D1	0.3952	0.03621	2.682e-05	ATGAACAATTGTATAATGAGTGACAGAACAATCTATGGAATCCAGACATTTTGGTGGGAC	Salmo salar V-type proton ATPase subunit d 1-like (LOC106568806), mRNA	1e-23	100	XM_014139470.1
C219R085	deoxyuridine triphosphatase (dut), transcript variant X2	DUT	0.395	0.01818	9.616e-06	AGAATGTGATATCGGTACTGAAGTTCTCCAAGTTGTCTGAAAATGCCACTGCTCCTACCC	Salmo salar deoxyuridine triphosphatase (dut), transcript variant X2, mRNA	7e-21	96.67	XM_014127388.1
C009R114	-	-	0.3805	0.01961	1.141e-05	CCACGTATATATAATGTAGAGATCAACCACAACAGTCTGCAAGAACTGGAAAACATCTGG	-	-	-	-
C038R122	UDP-glucuronosyltransferase 2C1 pseudogene	UGT2C	0.3775	0.04102	3.581e-05	TTAATTGGACAATTTCCACATGATGTAGCCGATGAGATAGCTGCTGCTTTTGCCCACCTG	Salmo salar UDP-glucuronosyltransferase 2C1 pseudogene (LOC106587221), transcript variant X2, misc_RNA	1e-05	78.33	XR_001324390.1
C007R037	gamma-glutamyl hydrolase-like (LOC106583721), transcript variant X2	GGH	0.3653	0.008234	2.831e-06	CCTCCCTGGTTTGTTGTACAGTGCAGGGGGGTAAAATACTTAAGTAAAAATACTTTAAAT	Salmo salar interleukin-6 receptor subunit beta-like (LOC106587036), transcript variant X5,	2e-08	87.76	XM_014174892.1
C171R067	protein FAM111A-like (LOC106594603)	FAM111A	0.3588	0.04578	4.117e-05	TATGTCGTAGGAGATTGTTGCAAATACAGCTAATACAATGCCACCCAGTGGTTGTCCTGG	Salmo salar protein FAM111A-like (LOC106594603), mRNA	1e-23	100	XM_014186010.1
C167R126	snaclec 1-like (LOC106578890)	snaclec1-like	0.3583	0.008902	4.002e-06	TGCTTATGCCTGGGTAGGACTGAATGATCTGGAGCAGGAAGGGACTTATGTGTGGACTGA	Salmo salar snaclec 1-like (LOC106578890), mRNA	1e-23	100	XM_014158126.1
C006R072	gamma-aminobutyric acid receptor subunit alpha-2-like (LOC106610930), transcript variant X4	GABRA2	0.3501	0.009256	4.406e-06	TATTTATGTCACAAGTTTCGGTCCAGTGTCAGACACAGACATGGAGTACACTGTGGACGT	Salmo salar gamma-aminobutyric acid receptor subunit alpha-2-like (LOC106610930), transcrip	1e-23	100	XM_014210615.1
C010R062	snaclec 1-like (LOC106578890)	snaclec1-like	0.3484	0.009166	3.879e-06	ATCTCTGCTTATGCCTGGGTAGGACTGAATGATCTGGAGCAGGAAGGGACTTATGTGTGG	Salmo salar snaclec 1-like (LOC106578890), mRNA	1e-23	100	XM_014158126.1
C024R155	GTPase IMAP family member 8-like (LOC106598333)	GIMAP8	0.3481	0.007365	2.143e-06	CTGACATGGAGAAACTGAAGGTCAACCATGAAACAGACATGGAAAAGATGAAGTCAAAGT	Salmo salar GTPase IMAP family member 8-like (LOC106598333), mRNA	6e-22	98.33	XM_014189379.1
C036R083	transposon-like Tc1-encoded transposase pseudogene	-	0.3468	0.008562	2.717e-06	AGACACTATTTCAAAGCACATGTAATGTTTGCCAAAGTACAAAGTAATTACACACGCACT	Salmo salar transposon-like Tc1-encoded transposase pseudogene	3e-06	92.86	L22865.1
C237R040	Salmo salar mucin-5AC-like (LOC106570133)	MUC5AC	0.33	0.008663	3.437e-06	CTGCAATACAGTACTTGTTTCTTCATCACACAGTTTGACAAATGTAATAAAGGCTTTGCA	Salmo salar mucin-5AC-like (LOC106570133), partial mRNA	1e-23	100	XM_014142171.1
C188R094	phospholipase D3-like (LOC110503597), transcript variant X2	PLD3	0.319	0.008765	3.245e-06	TGCCAAGTATGCACATTTCTTCTCTCTGTCCCTGTACACTAGTTCTAATCAGCAGCAGTT	Salmo trutta phospholipase D3-like (LOC115206000), transcript variant X2, mRNA	1e-20	100	XM_029772497.1
C170R100	-	-	0.3179	0.003305	6.992e-07	ATTAGTCCATAGCCATAAAGGTGGATATTGATATGCTGTTTCTTCTATGGTTCCTGACCC	-	-	-	-
C090R090	GTPase IMAP family member 4-like (LOC106610418)	GIMAP4	0.3012	0.03537	2.526e-05	TCATAGTAGATTTCGCTGCAGAGTCTGTGACCAAACAATGTGATAGGAGCAGTGAGATGG	Salmo salar GTPase IMAP family member 4-like (LOC106610418), mRNA	1e-23	100	XM_014209785.1
C196R124	afadin- and alpha-actinin-binding protein-like (LOC106600421), transcript variant X2	SSX2IP	0.301	0.002327	3.077e-07	TAGGCAGTTCAAAACAAGGGAGCTGGCAGGAGTCCAACACCATCCACAGTAGAGAAGACA	Salmo salar afadin- and alpha-actinin-binding protein-like (LOC106600421), transcript variant X2, mRNA	1e-23	100	XM_014191749.1
C239R024	phospholipase D3-like (LOC110503597), transcript variant X2	PLD3	0.3009	0.002463	4.561e-07	AGTATGCACATTTCTTCTCTCTGTCCCTGTACACTAGTTCTAATCAGCAGCAGTTTCTGG	Salmo trutta phospholipase D3-like (LOC115206000),	1e-20	100	XM_029772497.1
C110R075	transport protein Sec61 subunit alpha (sc61a)	SC61A	0.2867	0.005989	1.584e-06	ATTCCCAGACAATCGCTGTAGAAACTGCCTAGATGTCATTGGATGATGGTGGGTTTGGTA	Salmo salar transport protein Sec61 subunit alpha (sc61a), mRNA	1e-23	100	NM_001173947.1
C209R070	sterile alpha motif domain-containing protein 9-like	SAMD9L	0.2834	0.01227	6.164e-06	GGGTAGATGGTGCTGTTAGAATAAGCTGCATTATGTAAATAGTGAATAACGTTGTATGTA	Salmo trutta sterile alpha motif domain-containing protein 9-like (LOC115171728), mRNA	-	-	-
C235R110	ecto-ADP-ribosyltransferase 4-like (LOC106610458), transcript variant X2	ART4	0.268	0.0004426	3.511e-08	GTCTACATCGCATGTCCTTTTTCTATACCAACTCTGTTATAGATCTATGGATGATACAAA	Salmo salar ecto-ADP-ribosyltransferase 4-like (LOC106610458), transcript variant X2, mRNA	1e-23	100	XM_014209836.1
C045R093	uncharacterized LOC106565579 (LOC106565579)	-	0.2669	0.002544	4.038e-07	TGCATTCTTTCCCGCCGACATTGACTTCAAACTGCTGTCGAAACGGTAGCAAGTGCTCCA	Salmo salar uncharacterized LOC106565579 (LOC106565579), mRNA	1e-23	100	XM_014132857.1
C060R168	intraepithelial T-cells protein 1 homolog (LOC106598412)	SKINT1L	0.2366	0.001026	1.086e-07	TTAGTCTATAAGCCTGAGTTGGTGTTGCTGAACAGTGATGGAACCATCCTCCTTGCTGAT	Salmo salar putative selection and upkeep of intraepithelial T-cells protein 1 homolog (LOC106598412), partial mRNA	7e-09	87.5	XM_014189452.1
C013R143	mycophenolic acid acyl-glucuronide esterase, mitochondrial-like (LOC110534098)	ABHD10	0.2349	0.0004608	2.437e-08	CTCCCGAACTTATTGGGATTTCGGTGAAGTTTTATTTTATTCTCACAATGTGGTTTGATA	mycophenolic acid acyl-glucuronide esterase, mitochondrial-like (LOC106563603)	0.0001	77.42	XM_014129323.1
C002R150	chromatin target of PRMT1 protein-like (LOC106569886)	CHTOP	0.07166	1.247e-08	3.297e-13	TGGATTTGACCATTCTATCGGTATCAGTGCAACGTAGACACACCTGCAGTTTTAAACCCT	chromatin target of PRMT1 protein-like (LOC106569886), mRNA	1e-23	100	XM_014141601.1
1 Microarray Probe Identifier (ID).
2 The best BLASTx hit represents the hit name as implemented by Blast2GO (nr database annotation; E-value cutoff of 10-5) for each probe.
3 The gene symbols for probes were assigned from HUGO Gene Nomenclature Committee (HGNC; https://www.genenames.org/) and/or GeneCards (https://www.genecards.org/) databases.
4fold change (FC) values calculated (GS2/GS0) from microarray log2 ratios for the differentially expressed probes generated by the Bioconductor package, RankProd (38)
5percentage of false-positives (PFP) for the RP analysis performed using the Bioconductor package (i.e., RankProd)
6P-value of each probe as determined by microarray RP analysis
7The Probe sequence used for the BLASTn (nr/nt) confirmation
8Gene description for the best BLASTn (nr/nt)
9The E-value of relevant accession number in the BLASTn search of nr database.
10 Similarity percent for the relevant BLASTn hit search of nr database.
11The accession number of the best BLASTn (nr/nt database)
