# Supplementary material for: Gill and Liver Transcript Expression Changes Associated With Gill Damage in Atlantic Salmon (Salmo salar)
Source: Front Immunol. 2022 Mar 28;13:806484. doi: 10.3389/fimmu.2022.806484 (PMC8996064; doi:10.3389/fimmu.2022.806484)
Supplement: Supplementary file 6 [file Table_2.xlsx]

## Sheet: ClueGO Results
Gill and liver transcript expression changes associated with gill damage in Atlantic salmon (Salmo salar)
Supplementary table 2
The pathway enrichment analyses of the differentially expressed probes of the moderately damaged gill of Atlantic salmon
GO ID1	GO Term2	Ontology Source3	GO grouping 4	Term P-value	Term p- value Corrected with Bonferroni step down 5	Group P-value	Group P-value Corrected with Bonferroni step down 5	GO Levels 6	% Associated Genes 7	Number of Genes 8	Associated Genes 9
GO:1904724	tertiary granule lumen	GO_CellularComponent-EBI-UniProt-GOA-ACAP-ARAP_08.05.2020_00h00	Group0	0.00708252	0.0212476	0.00708252	0.014165	[4, 5, 7, 8, 9, 10]	6.25	3	[ALDOA, GGH, OLFM4]
GO:0009593	detection of chemical stimulus	GO_BiologicalProcess-EBI-UniProt-GOA-ACAP-ARAP_08.05.2020_00h00	Group1	0.00520477	0.0260239	0.00520477	0.0156143	[3]	6.97674	3	[CASQ2, RTP3, UGT2A1]
GO:0009988	cell-cell recognition	GO_BiologicalProcess-EBI-UniProt-GOA-ACAP-ARAP_08.05.2020_00h00	Group2	0.0075001	0.0150002	0.0075001	0.0075001	[3]	6.12245	3	[ALDOA, CLEC4M, LGALS3]
GO:0042605	peptide antigen binding	GO_MolecularFunction-EBI-UniProt-GOA-ACAP-ARAP_08.05.2020_00h00	Group3	0.000471176	0.00753882	0.00364443	0.0145777	[3, 4]	15.7895	3	[CLEC4M, HLA-A, HLA-B]
GO:0030670	phagocytic vesicle membrane	GO_CellularComponent-EBI-UniProt-GOA-ACAP-ARAP_08.05.2020_00h00	Group3	0.0148891	0.0148891	0.00364443	0.0145777	[5, 6, 7, 8, 9]	4.7619	3	[ATP6V0D1, HLA-A, HLA-B]
GO:0002250	adaptive immune response	GO_BiologicalProcess-EBI-UniProt-GOA-ACAP-ARAP_08.05.2020_00h00	Group7	7.12466e-08	5.05851e-06	0.000165733	0.000994399	[3]	4.54545	15	[CLEC4M, HLA-A, HLA-B, IGHD, IGHG1, IGHM, IGHV1-46, IGHV3-33, IGKC, IGKV3-20, IGKV4-1, IGKV5-2, IGL, IGLL1, IGLL5]
GO:0006959	humoral immune response	GO_BiologicalProcess-EBI-UniProt-GOA-ACAP-ARAP_08.05.2020_00h00	Group7	7.61338e-11	7.61338e-09	0.000165733	0.000994399	[3]	8.38323	14	[HLA-A, IGHD, IGHG1, IGHM, IGHV1-46, IGHV3-33, IGKC, IGKV3-20, IGKV4-1, IGKV5-2, IGL, IGLL1, IGLL5, WFDC2]
GO:0072562	blood microparticle	GO_CellularComponent-EBI-UniProt-GOA-ACAP-ARAP_08.05.2020_00h00	Group7	1.54496e-06	7.72478e-05	0.000165733	0.000994399	[2, 3, 4]	8	8	[ACTA1, ACTC1, IGHD, IGHG1, IGHM, IGKC, IGKV3-20, IGKV4-1]
GO:0009897	external side of plasma membrane	GO_CellularComponent-EBI-UniProt-GOA-ACAP-ARAP_08.05.2020_00h00	Group7	2.96239e-05	0.00100721	0.000165733	0.000994399	[3, 4]	4.11523	10	[CXCR5, IGHD, IGHG1, IGHM, IGHV1-46, IGHV3-33, IGKC, IGL, IGLL1, IGLL5]
GO:0042571	immunoglobulin complex, circulating	GO_CellularComponent-EBI-UniProt-GOA-ACAP-ARAP_08.05.2020_00h00	Group7	3.6177e-17	4.4136e-15	0.000165733	0.000994399	[3, 4]	55.5556	10	[IGHD, IGHG1, IGHM, IGHV1-46, IGHV3-33, IGKC, IGKV3-20, IGL, IGLL1, IGLL5]
GO:0002449	lymphocyte mediated immunity	GO_BiologicalProcess-EBI-UniProt-GOA-ACAP-ARAP_08.05.2020_00h00	Group7	1.58777e-09	1.44487e-07	0.000165733	0.000994399	[4]	6.66667	14	[HLA-A, HLA-B, IGHD, IGHG1, IGHM, IGHV1-46, IGHV3-33, IGKC, IGKV3-20, IGKV4-1, IGKV5-2, IGL, IGLL1, IGLL5]
GO:0002460	adaptive immune response based on somatic recombination of immune receptors built from immunoglobulin superfamily domains	GO_BiologicalProcess-EBI-UniProt-GOA-ACAP-ARAP_08.05.2020_00h00	Group7	3.6711e-09	3.23057e-07	0.000165733	0.000994399	[4]	6.25	14	[HLA-A, HLA-B, IGHD, IGHG1, IGHM, IGHV1-46, IGHV3-33, IGKC, IGKV3-20, IGKV4-1, IGKV5-2, IGL, IGLL1, IGLL5]
GO:0002764	immune response-regulating signaling pathway	GO_BiologicalProcess-EBI-UniProt-GOA-ACAP-ARAP_08.05.2020_00h00	Group7	9.74892e-08	6.53178e-06	0.000165733	0.000994399	[3, 4, 5]	4.43787	15	[HLA-A, IGHD, IGHG1, IGHM, IGHV1-46, IGHV3-33, IGKC, IGKV3-20, IGKV4-1, IGKV5-2, IGL, IGLL1, IGLL5, LGALS3, MUC5AC]
GO:0006909	phagocytosis	GO_BiologicalProcess-EBI-UniProt-GOA-ACAP-ARAP_08.05.2020_00h00	Group7	8.68853e-07	4.60492e-05	0.000165733	0.000994399	[3, 5]	4.81928	12	[IGHD, IGHG1, IGHM, IGHV1-46, IGHV3-33, IGKC, IGKV3-20, IGKV4-1, IGKV5-2, IGL, IGLL1, IGLL5]
GO:0019730	antimicrobial humoral response	GO_BiologicalProcess-EBI-UniProt-GOA-ACAP-ARAP_08.05.2020_00h00	Group7	0.000916041	0.0128246	0.000165733	0.000994399	[3, 4, 5]	7.54717	4	[HLA-A, IGHM, IGKV3-20, WFDC2]
GO:0034987	immunoglobulin receptor binding	GO_MolecularFunction-EBI-UniProt-GOA-ACAP-ARAP_08.05.2020_00h00	Group7	1.81911e-14	2.11016e-12	0.000165733	0.000994399	[4]	45	9	[IGHD, IGHG1, IGHM, IGHV1-46, IGHV3-33, IGKC, IGL, IGLL1, IGLL5]
GO:0006910	phagocytosis, recognition	GO_BiologicalProcess-EBI-UniProt-GOA-ACAP-ARAP_08.05.2020_00h00	Group7	3.24965e-13	3.63961e-11	0.000165733	0.000994399	[3, 4, 6]	34.6154	9	[IGHD, IGHG1, IGHM, IGHV1-46, IGHV3-33, IGKC, IGL, IGLL1, IGLL5]
GO:0002920	regulation of humoral immune response	GO_BiologicalProcess-EBI-UniProt-GOA-ACAP-ARAP_08.05.2020_00h00	Group7	1.49069e-07	9.68949e-06	0.000165733	0.000994399	[4, 5]	10.8108	8	[IGHG1, IGHV1-46, IGHV3-33, IGKC, IGKV3-20, IGKV4-1, IGKV5-2, IGL]
GO:0042113	B cell activation	GO_BiologicalProcess-EBI-UniProt-GOA-ACAP-ARAP_08.05.2020_00h00	Group7	1.03139e-06	5.3632e-05	0.000165733	0.000994399	[4, 5]	5.28846	11	[CXCR5, IGHD, IGHG1, IGHM, IGHV1-46, IGHV3-33, IGKC, IGL, IGLL1, IGLL5, NKX2-3]
GO:0002433	immune response-regulating cell surface receptor signaling pathway involved in phagocytosis	GO_BiologicalProcess-EBI-UniProt-GOA-ACAP-ARAP_08.05.2020_00h00	Group7	5.78549e-07	3.35559e-05	0.000165733	0.000994399	[3, 4, 5, 6, 7]	9.09091	8	[IGHG1, IGHV1-46, IGHV3-33, IGKC, IGKV3-20, IGKV4-1, IGKV5-2, IGL]
GO:0002757	immune response-activating signal transduction	GO_BiologicalProcess-EBI-UniProt-GOA-ACAP-ARAP_08.05.2020_00h00	Group7	4.1958e-08	3.27272e-06	0.000165733	0.000994399	[3, 4, 5, 6, 7]	4.73186	15	[HLA-A, IGHD, IGHG1, IGHM, IGHV1-46, IGHV3-33, IGKC, IGKV3-20, IGKV4-1, IGKV5-2, IGL, IGLL1, IGLL5, LGALS3, MUC5AC]
GO:0002768	immune response-regulating cell surface receptor signaling pathway	GO_BiologicalProcess-EBI-UniProt-GOA-ACAP-ARAP_08.05.2020_00h00	Group7	9.37875e-08	6.47134e-06	0.000165733	0.000994399	[4, 5, 6]	4.45104	15	[HLA-A, IGHD, IGHG1, IGHM, IGHV1-46, IGHV3-33, IGKC, IGKV3-20, IGKV4-1, IGKV5-2, IGL, IGLL1, IGLL5, LGALS3, MUC5AC]
GO:0006956	complement activation	GO_BiologicalProcess-EBI-UniProt-GOA-ACAP-ARAP_08.05.2020_00h00	Group7	2.10375e-12	2.29309e-10	0.000165733	0.000994399	[3, 4, 5, 6, 7]	14.8148	12	[IGHD, IGHG1, IGHM, IGHV1-46, IGHV3-33, IGKC, IGKV3-20, IGKV4-1, IGKV5-2, IGL, IGLL1, IGLL5]
GO:0010324	membrane invagination	GO_BiologicalProcess-EBI-UniProt-GOA-ACAP-ARAP_08.05.2020_00h00	Group7	9.38129e-09	7.97409e-07	0.000165733	0.000994399	[5]	12	9	[IGHD, IGHG1, IGHM, IGHV1-46, IGHV3-33, IGKC, IGL, IGLL1, IGLL5]
GO:0019724	B cell mediated immunity	GO_BiologicalProcess-EBI-UniProt-GOA-ACAP-ARAP_08.05.2020_00h00	Group7	3.22561e-10	3.09659e-08	0.000165733	0.000994399	[5]	9.7561	12	[IGHD, IGHG1, IGHM, IGHV1-46, IGHV3-33, IGKC, IGKV3-20, IGKV4-1, IGKV5-2, IGL, IGLL1, IGLL5]
GO:0042742	defense response to bacterium	GO_BiologicalProcess-EBI-UniProt-GOA-ACAP-ARAP_08.05.2020_00h00	Group7	2.18463e-09	1.96617e-07	0.000165733	0.000994399	[4, 5, 6]	8.27586	12	[HLA-A, IGHD, IGHG1, IGHM, IGHV1-46, IGHV3-33, IGKC, IGKV3-20, IGL, IGLL1, IGLL5, WFDC2]
GO:0002455	humoral immune response mediated by circulating immunoglobulin	GO_BiologicalProcess-EBI-UniProt-GOA-ACAP-ARAP_08.05.2020_00h00	Group7	1.95981e-13	2.21459e-11	0.000165733	0.000994399	[4, 7]	17.9104	12	[IGHD, IGHG1, IGHM, IGHV1-46, IGHV3-33, IGKC, IGKV3-20, IGKV4-1, IGKV5-2, IGL, IGLL1, IGLL5]
GO:0019731	antibacterial humoral response	GO_BiologicalProcess-EBI-UniProt-GOA-ACAP-ARAP_08.05.2020_00h00	Group7	1.50126e-05	0.00058549	0.000165733	0.000994399	[4, 5, 6, 7]	21.0526	4	[HLA-A, IGHM, IGKV3-20, WFDC2]
GO:0051251	positive regulation of lymphocyte activation	GO_BiologicalProcess-EBI-UniProt-GOA-ACAP-ARAP_08.05.2020_00h00	Group7	1.64821e-05	0.000626319	0.000165733	0.000994399	[4, 5, 6, 7]	4.40529	10	[HLA-A, IGHD, IGHG1, IGHM, IGHV1-46, IGHV3-33, IGKC, IGL, IGLL1, IGLL5]
GO:0006911	phagocytosis, engulfment	GO_BiologicalProcess-EBI-UniProt-GOA-ACAP-ARAP_08.05.2020_00h00	Group7	1.04572e-09	9.72523e-08	0.000165733	0.000994399	[4, 6, 7]	15.2542	9	[IGHD, IGHG1, IGHM, IGHV1-46, IGHV3-33, IGKC, IGL, IGLL1, IGLL5]
GO:0002429	immune response-activating cell surface receptor signaling pathway	GO_BiologicalProcess-EBI-UniProt-GOA-ACAP-ARAP_08.05.2020_00h00	Group7	4.1958e-08	3.27272e-06	0.000165733	0.000994399	[4, 5, 6, 7, 8]	4.73186	15	[HLA-A, IGHD, IGHG1, IGHM, IGHV1-46, IGHV3-33, IGKC, IGKV3-20, IGKV4-1, IGKV5-2, IGL, IGLL1, IGLL5, LGALS3, MUC5AC]
GO:0006958	complement activation, classical pathway	GO_BiologicalProcess-EBI-UniProt-GOA-ACAP-ARAP_08.05.2020_00h00	Group7	1.55413e-14	1.83387e-12	0.000165733	0.000994399	[4, 5, 6, 7, 8]	21.8182	12	[IGHD, IGHG1, IGHM, IGHV1-46, IGHV3-33, IGKC, IGKV3-20, IGKV4-1, IGKV5-2, IGL, IGLL1, IGLL5]
GO:0016064	immunoglobulin mediated immune response	GO_BiologicalProcess-EBI-UniProt-GOA-ACAP-ARAP_08.05.2020_00h00	Group7	2.93057e-10	2.84266e-08	0.000165733	0.000994399	[6]	9.83607	12	[IGHD, IGHG1, IGHM, IGHV1-46, IGHV3-33, IGKC, IGKV3-20, IGKV4-1, IGKV5-2, IGL, IGLL1, IGLL5]
GO:0030449	regulation of complement activation	GO_BiologicalProcess-EBI-UniProt-GOA-ACAP-ARAP_08.05.2020_00h00	Group7	3.62574e-08	2.90059e-06	0.000165733	0.000994399	[4, 5, 6, 7, 8]	12.9032	8	[IGHG1, IGHV1-46, IGHV3-33, IGKC, IGKV3-20, IGKV4-1, IGKV5-2, IGL]
GO:0038093	Fc receptor signaling pathway	GO_BiologicalProcess-EBI-UniProt-GOA-ACAP-ARAP_08.05.2020_00h00	Group7	0.000108865	0.00261275	0.000165733	0.000994399	[5, 6, 7]	4.46927	8	[IGHG1, IGHV1-46, IGHV3-33, IGKC, IGKV3-20, IGKV4-1, IGKV5-2, IGL]
GO:0050864	regulation of B cell activation	GO_BiologicalProcess-EBI-UniProt-GOA-ACAP-ARAP_08.05.2020_00h00	Group7	2.33778e-07	1.4728e-05	0.000165733	0.000994399	[5, 6, 7]	8.33333	9	[IGHD, IGHG1, IGHM, IGHV1-46, IGHV3-33, IGKC, IGL, IGLL1, IGLL5]
GO:0099024	plasma membrane invagination	GO_BiologicalProcess-EBI-UniProt-GOA-ACAP-ARAP_08.05.2020_00h00	Group7	3.8592e-09	3.3575e-07	0.000165733	0.000994399	[6]	13.2353	9	[IGHD, IGHG1, IGHM, IGHV1-46, IGHV3-33, IGKC, IGL, IGLL1, IGLL5]
GO:0050871	positive regulation of B cell activation	GO_BiologicalProcess-EBI-UniProt-GOA-ACAP-ARAP_08.05.2020_00h00	Group7	1.05698e-08	8.87864e-07	0.000165733	0.000994399	[5, 6, 7, 8]	11.8421	9	[IGHD, IGHG1, IGHM, IGHV1-46, IGHV3-33, IGKC, IGL, IGLL1, IGLL5]
GO:0002431	Fc receptor mediated stimulatory signaling pathway	GO_BiologicalProcess-EBI-UniProt-GOA-ACAP-ARAP_08.05.2020_00h00	Group7	8.15547e-07	4.48551e-05	0.000165733	0.000994399	[5, 6, 7, 8, 9]	8.69565	8	[IGHG1, IGHV1-46, IGHV3-33, IGKC, IGKV3-20, IGKV4-1, IGKV5-2, IGL]
GO:0038094	Fc-gamma receptor signaling pathway	GO_BiologicalProcess-EBI-UniProt-GOA-ACAP-ARAP_08.05.2020_00h00	Group7	6.88376e-07	3.8549e-05	0.000165733	0.000994399	[6, 7, 8]	8.88889	8	[IGHG1, IGHV1-46, IGHV3-33, IGKC, IGKV3-20, IGKV4-1, IGKV5-2, IGL]
GO:0038095	Fc-epsilon receptor signaling pathway	GO_BiologicalProcess-EBI-UniProt-GOA-ACAP-ARAP_08.05.2020_00h00	Group7	5.06671e-05	0.00141868	0.000165733	0.000994399	[6, 7, 8]	5.9322	7	[IGHV1-46, IGHV3-33, IGKC, IGKV3-20, IGKV4-1, IGKV5-2, IGL]
GO:0038096	Fc-gamma receptor signaling pathway involved in phagocytosis	GO_BiologicalProcess-EBI-UniProt-GOA-ACAP-ARAP_08.05.2020_00h00	Group7	5.78549e-07	3.35559e-05	0.000165733	0.000994399	[4, 5, 6, 7, 8, 9, 10]	9.09091	8	[IGHG1, IGHV1-46, IGHV3-33, IGKC, IGKV3-20, IGKV4-1, IGKV5-2, IGL]
GO:0050851	antigen receptor-mediated signaling pathway	GO_BiologicalProcess-EBI-UniProt-GOA-ACAP-ARAP_08.05.2020_00h00	Group7	1.789e-06	8.58718e-05	0.000165733	0.000994399	[5, 6, 7, 8, 9]	5	11	[HLA-A, IGHD, IGHG1, IGHM, IGHV1-46, IGHV3-33, IGKC, IGL, IGLL1, IGLL5, LGALS3]
GO:0050853	B cell receptor signaling pathway	GO_BiologicalProcess-EBI-UniProt-GOA-ACAP-ARAP_08.05.2020_00h00	Group7	3.8592e-09	3.3575e-07	0.000165733	0.000994399	[6, 7, 8, 9, 10]	13.2353	9	[IGHD, IGHG1, IGHM, IGHV1-46, IGHV3-33, IGKC, IGL, IGLL1, IGLL5]
GO:0016528	sarcoplasm	GO_CellularComponent-EBI-UniProt-GOA-ACAP-ARAP_08.05.2020_00h00	Group4	0.00271631	0.0271631	0.00271631	0.0135815	[3]	5.6338	4	[ATP2A1, CASQ2, JPH2, KLHL41]
GO:0016529	sarcoplasmic reticulum	GO_CellularComponent-EBI-UniProt-GOA-ACAP-ARAP_08.05.2020_00h00	Group4	0.00175048	0.0192552	0.00271631	0.0135815	[4, 5, 6]	6.34921	4	[ATP2A1, CASQ2, JPH2, KLHL41]
GO:0033017	sarcoplasmic reticulum membrane	GO_CellularComponent-EBI-UniProt-GOA-ACAP-ARAP_08.05.2020_00h00	Group4	0.000113001	0.00259902	0.00271631	0.0135815	[5, 6, 7]	12.9032	4	[ATP2A1, CASQ2, JPH2, KLHL41]
GO:0032432	actin filament bundle	GO_CellularComponent-EBI-UniProt-GOA-ACAP-ARAP_08.05.2020_00h00	Group5	1.89937e-05	0.000702765	3.53663e-06	2.47564e-05	[2, 6, 7]	8.82353	6	[ACTA1, LDB3, MYH6, MYH7, TPM1, TPM3]
GO:0042641	actomyosin	GO_CellularComponent-EBI-UniProt-GOA-ACAP-ARAP_08.05.2020_00h00	Group5	1.74963e-06	8.57318e-05	3.53663e-06	2.47564e-05	[2, 6, 7]	9.85915	7	[ACTA1, ACTC1, LDB3, MYH6, MYH7, TPM1, TPM3]
GO:0005200	structural constituent of cytoskeleton	GO_BiologicalProcess-EBI-UniProt-GOA-ACAP-ARAP_08.05.2020_00h00	Group5	0.000467726	0.00795134	3.53663e-06	2.47564e-05	[6]	6.32911	5	[ACTA1, ACTBL2, DES, TPM1, TUBA1B]
GO:0005862	muscle thin filament tropomyosin	GO_CellularComponent-EBI-UniProt-GOA-ACAP-ARAP_08.05.2020_00h00	Group5	2.12724e-06	9.99801e-05	3.53663e-06	2.47564e-05	[2, 4, 7, 8, 9]	75	3	[TPM1, TPM2, TPM3]
GO:0097517	contractile actin filament bundle	GO_CellularComponent-EBI-UniProt-GOA-ACAP-ARAP_08.05.2020_00h00	Group5	1.00917e-05	0.000413761	3.53663e-06	2.47564e-05	[3, 7, 8]	9.83607	6	[ACTA1, LDB3, MYH6, MYH7, TPM1, TPM3]
GO:0001725	stress fiber	GO_CellularComponent-EBI-UniProt-GOA-ACAP-ARAP_08.05.2020_00h00	Group5	1.00917e-05	0.000413761	3.53663e-06	2.47564e-05	[3, 4, 7, 8, 9]	9.83607	6	[ACTA1, LDB3, MYH6, MYH7, TPM1, TPM3]
GO:0005884	actin filament	GO_CellularComponent-EBI-UniProt-GOA-ACAP-ARAP_08.05.2020_00h00	Group5	3.83744e-05	0.00126636	3.53663e-06	2.47564e-05	[6, 7]	6.19469	7	[ACTA1, ACTBL2, ACTC1, LDB3, TPM1, TPM2, TPM3]
GO:0031013	troponin I binding	GO_MolecularFunction-EBI-UniProt-GOA-ACAP-ARAP_08.05.2020_00h00	Group6	5.28635e-06	0.000227313	2.67033e-07	2.13626e-06	[4]	60	3	[TNNC1, TNNT2, TNNT3]
GO:0043462	regulation of ATPase activity	GO_BiologicalProcess-EBI-UniProt-GOA-ACAP-ARAP_08.05.2020_00h00	Group6	8.31149e-09	7.14788e-07	2.67033e-07	2.13626e-06	[5]	12.1622	9	[CHTOP, DNAJB6, MYH6, MYL4, TNNC1, TNNT2, TNNT3, TPM1, TPM2]
GO:0003205	cardiac chamber development	GO_BiologicalProcess-EBI-UniProt-GOA-ACAP-ARAP_08.05.2020_00h00	Group6	0.000279131	0.00530349	2.67033e-07	2.13626e-06	[3, 5, 6, 7]	4.51613	7	[MYH6, MYH7, MYL2, TNNC1, TNNI1, TNNT2, TPM1]
GO:0003206	cardiac chamber morphogenesis	GO_BiologicalProcess-EBI-UniProt-GOA-ACAP-ARAP_08.05.2020_00h00	Group6	4.79806e-05	0.00143942	2.67033e-07	2.13626e-06	[3, 4, 5, 6, 7, 8]	5.98291	7	[MYH6, MYH7, MYL2, TNNC1, TNNI1, TNNT2, TPM1]
GO:0032781	positive regulation of ATPase activity	GO_BiologicalProcess-EBI-UniProt-GOA-ACAP-ARAP_08.05.2020_00h00	Group6	4.80542e-05	0.00139357	2.67033e-07	2.13626e-06	[6]	10.2041	5	[CHTOP, DNAJB6, MYL4, TNNT2, TPM1]
GO:0003231	cardiac ventricle development	GO_BiologicalProcess-EBI-UniProt-GOA-ACAP-ARAP_08.05.2020_00h00	Group6	3.83744e-05	0.00126636	2.67033e-07	2.13626e-06	[4, 6, 7, 8]	6.19469	7	[MYH6, MYH7, MYL2, TNNC1, TNNI1, TNNT2, TPM1]
GO:0003208	cardiac ventricle morphogenesis	GO_BiologicalProcess-EBI-UniProt-GOA-ACAP-ARAP_08.05.2020_00h00	Group6	5.46912e-07	3.22678e-05	2.67033e-07	2.13626e-06	[4, 5, 6, 7, 8, 9]	11.6667	7	[MYH6, MYH7, MYL2, TNNC1, TNNI1, TNNT2, TPM1]
GO:0003229	ventricular cardiac muscle tissue development	GO_BiologicalProcess-EBI-UniProt-GOA-ACAP-ARAP_08.05.2020_00h00	Group6	9.71603e-08	6.6069e-06	2.67033e-07	2.13626e-06	[6, 7, 8]	14.8936	7	[MYH6, MYH7, MYL2, TNNC1, TNNI1, TNNT2, TPM1]
GO:0055010	ventricular cardiac muscle tissue morphogenesis	GO_BiologicalProcess-EBI-UniProt-GOA-ACAP-ARAP_08.05.2020_00h00	Group6	4.30978e-08	3.31853e-06	2.67033e-07	2.13626e-06	[5, 6, 7, 8, 9, 10]	16.6667	7	[MYH6, MYH7, MYL2, TNNC1, TNNI1, TNNT2, TPM1]
GO:0003012	muscle system process	GO_BiologicalProcess-EBI-UniProt-GOA-ACAP-ARAP_08.05.2020_00h00	Group8	4.26342e-25	5.45718e-23	5.00525e-09	4.50472e-08	[3]	9.03955	32	[ACTA1, ACTA2, ACTC1, ALDOA, ATP2A1, CASQ2, CKMT2, DES, KLHL41, MB, MYBPC1, MYH4, MYH6, MYH7, MYL1, MYL2, MYL4, MYOC, MYOM1, NEB, PGAM2, TNNC1, TNNC2, TNNI1, TNNI2, TNNT1, TNNT2, TNNT3, TPM1, TPM2, TPM3, TTN]
GO:0030048	actin filament-based movement	GO_BiologicalProcess-EBI-UniProt-GOA-ACAP-ARAP_08.05.2020_00h00	Group8	1.96405e-25	2.53362e-23	5.00525e-09	4.50472e-08	[3]	18.6992	23	[ACTA1, ACTC1, ATP2A1, DES, MYBPC1, MYH4, MYH6, MYH7, MYL1, MYL2, MYL4, NEB, TNNC1, TNNC2, TNNI1, TNNI2, TNNT1, TNNT2, TNNT3, TPM1, TPM2, TPM3, TTN]
GO:0043500	muscle adaptation	GO_BiologicalProcess-EBI-UniProt-GOA-ACAP-ARAP_08.05.2020_00h00	Group8	2.10469e-05	0.00075769	5.00525e-09	4.50472e-08	[2, 4]	6.79612	7	[ACTA1, MYH6, MYH7, MYOC, TNNC1, TNNI1, TNNT1]
GO:0048306	calcium-dependent protein binding	GO_MolecularFunction-EBI-UniProt-GOA-ACAP-ARAP_08.05.2020_00h00	Group8	7.04658e-05	0.00176165	5.00525e-09	4.50472e-08	[3]	9.43396	5	[CASQ2, CLEC4M, TNNC1, TNNC2, TNNT3]
GO:0050881	musculoskeletal movement	GO_BiologicalProcess-EBI-UniProt-GOA-ACAP-ARAP_08.05.2020_00h00	Group8	6.84219e-12	7.25272e-10	5.00525e-09	4.50472e-08	[3]	20	10	[ATP2A1, MB, MYH7, TNNC1, TNNC2, TNNI1, TNNI2, TNNT1, TNNT2, TNNT3]
GO:0099081	supramolecular polymer	GO_CellularComponent-EBI-UniProt-GOA-ACAP-ARAP_08.05.2020_00h00	Group8	1.44308e-17	1.77499e-15	5.00525e-09	4.50472e-08	[3]	4.69613	34	[ACTA1, ACTA2, ACTBL2, ACTC1, ALDOA, CASQ2, DES, DNAJB6, ELN, HSPB1, JPH2, KLHL41, LDB3, MYBPC1, MYH4, MYH6, MYH7, MYL1, MYL2, MYL4, MYOM1, NEB, TNNC1, TNNC2, TNNI1, TNNI2, TNNT1, TNNT2, TNNT3, TPM1, TPM2, TPM3, TTN, TUBA1B]
GO:0003015	heart process	GO_BiologicalProcess-EBI-UniProt-GOA-ACAP-ARAP_08.05.2020_00h00	Group8	3.41835e-12	3.65763e-10	5.00525e-09	4.50472e-08	[4]	7.52212	17	[ACTC1, ATP2A1, CASQ2, DES, MYH6, MYH7, MYL1, MYL2, MYL4, TNNC1, TNNI1, TNNI2, TNNT1, TNNT2, TNNT3, TPM1, TTN]
GO:0003779	actin binding	GO_MolecularFunction-EBI-UniProt-GOA-ACAP-ARAP_08.05.2020_00h00	Group8	1.57233e-11	1.65095e-09	5.00525e-09	4.50472e-08	[4]	5.40541	20	[ALDOA, LDB3, MYBPC1, MYH4, MYH6, MYH7, MYL2, MYL4, MYOM1, NEB, TNNC1, TNNC2, TNNI1, TNNI2, TNNT2, TNNT3, TPM1, TPM2, TPM3, TTN]
GO:0005523	tropomyosin binding	GO_MolecularFunction-EBI-UniProt-GOA-ACAP-ARAP_08.05.2020_00h00	Group8	0.000144132	0.0031709	5.00525e-09	4.50472e-08	[4]	23.0769	3	[TNNT1, TNNT2, TNNT3]
GO:0006936	muscle contraction	GO_BiologicalProcess-EBI-UniProt-GOA-ACAP-ARAP_08.05.2020_00h00	Group8	2.11767e-27	2.75298e-25	5.00525e-09	4.50472e-08	[4]	11.3971	31	[ACTA1, ACTA2, ACTC1, ALDOA, ATP2A1, CASQ2, CKMT2, DES, KLHL41, MB, MYBPC1, MYH4, MYH6, MYH7, MYL1, MYL2, MYL4, MYOM1, NEB, PGAM2, TNNC1, TNNC2, TNNI1, TNNI2, TNNT1, TNNT2, TNNT3, TPM1, TPM2, TPM3, TTN]
GO:0008015	blood circulation	GO_BiologicalProcess-EBI-UniProt-GOA-ACAP-ARAP_08.05.2020_00h00	Group8	1.46015e-09	1.34333e-07	5.00525e-09	4.50472e-08	[4]	4.44965	19	[ACTA2, ACTC1, ATP2A1, CASQ2, DES, ELN, MYH6, MYH7, MYL1, MYL2, MYL4, TNNC1, TNNI1, TNNI2, TNNT1, TNNT2, TNNT3, TPM1, TTN]
GO:0010927	cellular component assembly involved in morphogenesis	GO_BiologicalProcess-EBI-UniProt-GOA-ACAP-ARAP_08.05.2020_00h00	Group8	5.29533e-14	6.08963e-12	5.00525e-09	4.50472e-08	[3, 4, 5]	14.1414	14	[ACTA1, ACTC1, CASQ2, KLHL41, LDB3, MYH6, MYL2, MYOM1, NEB, TNNT1, TNNT2, TNNT3, TPM1, TTN]
GO:0014888	striated muscle adaptation	GO_BiologicalProcess-EBI-UniProt-GOA-ACAP-ARAP_08.05.2020_00h00	Group8	5.11343e-08	3.83507e-06	5.00525e-09	4.50472e-08	[3, 5]	16.2791	7	[ACTA1, MYH6, MYH7, MYOC, TNNC1, TNNI1, TNNT1]
GO:0014896	muscle hypertrophy	GO_BiologicalProcess-EBI-UniProt-GOA-ACAP-ARAP_08.05.2020_00h00	Group8	0.00476749	0.0286049	5.00525e-09	4.50472e-08	[4]	4.81928	4	[MYH6, MYH7, MYOC, TTN]
GO:0017022	myosin binding	GO_MolecularFunction-EBI-UniProt-GOA-ACAP-ARAP_08.05.2020_00h00	Group8	0.000149898	0.00314786	5.00525e-09	4.50472e-08	[4]	8.06452	5	[ACTA1, ACTC1, MYL2, MYL4, MYOC]
GO:0031013	troponin I binding	GO_MolecularFunction-EBI-UniProt-GOA-ACAP-ARAP_08.05.2020_00h00	Group8	5.28635e-06	0.000227313	5.00525e-09	4.50472e-08	[4]	60	3	[TNNC1, TNNT2, TNNT3]
GO:0031014	troponin T binding	GO_MolecularFunction-EBI-UniProt-GOA-ACAP-ARAP_08.05.2020_00h00	Group8	2.12724e-06	9.99801e-05	5.00525e-09	4.50472e-08	[4]	75	3	[TNNC1, TNNI2, TNNT1]
GO:0042692	muscle cell differentiation	GO_BiologicalProcess-EBI-UniProt-GOA-ACAP-ARAP_08.05.2020_00h00	Group8	2.86381e-08	2.31969e-06	5.00525e-09	4.50472e-08	[4]	4.87013	15	[ACTA1, ACTC1, CASQ2, KLHL41, LDB3, MYH6, MYL2, MYOM1, NEB, PLD3, TNNT1, TNNT2, TNNT3, TPM1, TTN]
GO:0042805	actinin binding	GO_MolecularFunction-EBI-UniProt-GOA-ACAP-ARAP_08.05.2020_00h00	Group8	0.00289404	0.0231523	5.00525e-09	4.50472e-08	[4]	8.57143	3	[LDB3, MYOM1, TTN]
GO:0043292	contractile fiber	GO_CellularComponent-EBI-UniProt-GOA-ACAP-ARAP_08.05.2020_00h00	Group8	6.62969e-31	8.88378e-29	5.00525e-09	4.50472e-08	[3, 4, 5]	14.6919	31	[ACTA1, ACTA2, ACTC1, ALDOA, CASQ2, DES, DNAJB6, HSPB1, JPH2, KLHL41, LDB3, MYBPC1, MYH4, MYH6, MYH7, MYL1, MYL2, MYL4, MYOM1, NEB, TNNC1, TNNC2, TNNI1, TNNI2, TNNT1, TNNT2, TNNT3, TPM1, TPM2, TPM3, TTN]
GO:0051015	actin filament binding	GO_MolecularFunction-EBI-UniProt-GOA-ACAP-ARAP_08.05.2020_00h00	Group8	2.53626e-08	2.07973e-06	5.00525e-09	4.50472e-08	[3, 5]	6.66667	12	[MYH4, MYH6, MYH7, MYL4, MYOM1, NEB, TNNC1, TNNC2, TPM1, TPM2, TPM3, TTN]
GO:0060537	muscle tissue development	GO_BiologicalProcess-EBI-UniProt-GOA-ACAP-ARAP_08.05.2020_00h00	Group8	1.37284e-07	9.06074e-06	5.00525e-09	4.50472e-08	[4]	4.32277	15	[ACTA1, ACTC1, ELN, JPH2, KLHL41, MYH6, MYH7, MYL2, MYOM1, NEB, TNNC1, TNNI1, TNNT2, TPM1, TTN]
GO:0070252	actin-mediated cell contraction	GO_BiologicalProcess-EBI-UniProt-GOA-ACAP-ARAP_08.05.2020_00h00	Group8	5.14932e-28	6.74561e-26	5.00525e-09	4.50472e-08	[4]	23.7113	23	[ACTA1, ACTC1, ATP2A1, DES, MYBPC1, MYH4, MYH6, MYH7, MYL1, MYL2, MYL4, NEB, TNNC1, TNNC2, TNNI1, TNNI2, TNNT1, TNNT2, TNNT3, TPM1, TPM2, TPM3, TTN]
GO:0099512	supramolecular fiber	GO_CellularComponent-EBI-UniProt-GOA-ACAP-ARAP_08.05.2020_00h00	Group8	1.27016e-17	1.575e-15	5.00525e-09	4.50472e-08	[4]	4.71567	34	[ACTA1, ACTA2, ACTBL2, ACTC1, ALDOA, CASQ2, DES, DNAJB6, ELN, HSPB1, JPH2, KLHL41, LDB3, MYBPC1, MYH4, MYH6, MYH7, MYL1, MYL2, MYL4, MYOM1, NEB, TNNC1, TNNC2, TNNI1, TNNI2, TNNT1, TNNT2, TNNT3, TPM1, TPM2, TPM3, TTN, TUBA1B]
GO:0043502	regulation of muscle adaptation	GO_BiologicalProcess-EBI-UniProt-GOA-ACAP-ARAP_08.05.2020_00h00	Group8	0.00437039	0.0305927	5.00525e-09	4.50472e-08	[3, 4, 5, 6]	4.93827	4	[MYH7, TNNC1, TNNI1, TNNT1]
GO:0055001	muscle cell development	GO_BiologicalProcess-EBI-UniProt-GOA-ACAP-ARAP_08.05.2020_00h00	Group8	5.96317e-11	6.0228e-09	5.00525e-09	4.50472e-08	[4, 5]	8.53659	14	[ACTA1, ACTC1, CASQ2, KLHL41, LDB3, MYH6, MYL2, MYOM1, NEB, TNNT1, TNNT2, TNNT3, TPM1, TTN]
GO:0090257	regulation of muscle system process	GO_BiologicalProcess-EBI-UniProt-GOA-ACAP-ARAP_08.05.2020_00h00	Group8	4.62841e-08	3.5176e-06	5.00525e-09	4.50472e-08	[4, 5]	6.31579	12	[ATP2A1, CASQ2, MYH7, MYL2, TNNC1, TNNC2, TNNI1, TNNI2, TNNT1, TNNT2, TNNT3, TPM1]
GO:0003009	skeletal muscle contraction	GO_BiologicalProcess-EBI-UniProt-GOA-ACAP-ARAP_08.05.2020_00h00	Group8	1.86099e-13	2.12153e-11	5.00525e-09	4.50472e-08	[4, 6]	27.7778	10	[ATP2A1, MB, MYH7, TNNC1, TNNC2, TNNI1, TNNI2, TNNT1, TNNT2, TNNT3]
GO:0006941	striated muscle contraction	GO_BiologicalProcess-EBI-UniProt-GOA-ACAP-ARAP_08.05.2020_00h00	Group8	4.9069e-22	6.23177e-20	5.00525e-09	4.50472e-08	[5]	14.8649	22	[ACTC1, ALDOA, ATP2A1, CASQ2, KLHL41, MB, MYH6, MYH7, MYL1, MYL2, MYL4, MYOM1, PGAM2, TNNC1, TNNC2, TNNI1, TNNI2, TNNT1, TNNT2, TNNT3, TPM1, TTN]
GO:0007517	muscle organ development	GO_BiologicalProcess-EBI-UniProt-GOA-ACAP-ARAP_08.05.2020_00h00	Group8	5.5976e-08	4.14222e-06	5.00525e-09	4.50472e-08	[4, 5, 6]	4.62963	15	[ACTA1, ACTC1, ELN, JPH2, KLHL41, MYH6, MYH7, MYL2, MYOM1, NEB, TNNC1, TNNI1, TNNT2, TPM1, TTN]
GO:0014706	striated muscle tissue development	GO_BiologicalProcess-EBI-UniProt-GOA-ACAP-ARAP_08.05.2020_00h00	Group8	7.41316e-08	5.18921e-06	5.00525e-09	4.50472e-08	[5]	4.53172	15	[ACTA1, ACTC1, ELN, JPH2, KLHL41, MYH6, MYH7, MYL2, MYOM1, NEB, TNNC1, TNNI1, TNNT2, TPM1, TTN]
GO:0014897	striated muscle hypertrophy	GO_BiologicalProcess-EBI-UniProt-GOA-ACAP-ARAP_08.05.2020_00h00	Group8	0.00437039	0.0305927	5.00525e-09	4.50472e-08	[5]	4.93827	4	[MYH6, MYH7, MYOC, TTN]
GO:0016459	myosin complex	GO_CellularComponent-EBI-UniProt-GOA-ACAP-ARAP_08.05.2020_00h00	Group8	2.43064e-06	0.000109379	5.00525e-09	4.50472e-08	[2, 6, 7]	12.5	6	[MYH4, MYH6, MYH7, MYL1, MYL2, MYL4]
GO:0030016	myofibril	GO_CellularComponent-EBI-UniProt-GOA-ACAP-ARAP_08.05.2020_00h00	Group8	5.76405e-30	7.66618e-28	5.00525e-09	4.50472e-08	[4, 5, 6]	14.7783	30	[ACTA1, ACTC1, ALDOA, CASQ2, DES, DNAJB6, HSPB1, JPH2, KLHL41, LDB3, MYBPC1, MYH4, MYH6, MYH7, MYL1, MYL2, MYL4, MYOM1, NEB, TNNC1, TNNC2, TNNI1, TNNI2, TNNT1, TNNT2, TNNT3, TPM1, TPM2, TPM3, TTN]
GO:0030017	sarcomere	GO_CellularComponent-EBI-UniProt-GOA-ACAP-ARAP_08.05.2020_00h00	Group8	1.1828e-29	1.5613e-27	5.00525e-09	4.50472e-08	[2, 5, 6, 7]	15.5914	29	[ACTA1, ACTC1, ALDOA, CASQ2, DES, DNAJB6, HSPB1, JPH2, KLHL41, LDB3, MYH4, MYH6, MYH7, MYL1, MYL2, MYL4, MYOM1, NEB, TNNC1, TNNC2, TNNI1, TNNI2, TNNT1, TNNT2, TNNT3, TPM1, TPM2, TPM3, TTN]
GO:0032432	actin filament bundle	GO_CellularComponent-EBI-UniProt-GOA-ACAP-ARAP_08.05.2020_00h00	Group8	1.89937e-05	0.000702765	5.00525e-09	4.50472e-08	[2, 6, 7]	8.82353	6	[ACTA1, LDB3, MYH6, MYH7, TPM1, TPM3]
GO:0032982	myosin filament	GO_CellularComponent-EBI-UniProt-GOA-ACAP-ARAP_08.05.2020_00h00	Group8	1.91987e-07	1.22871e-05	5.00525e-09	4.50472e-08	[5]	29.4118	5	[MYBPC1, MYH4, MYH6, MYH7, MYOM1]
GO:0033275	actin-myosin filament sliding	GO_BiologicalProcess-EBI-UniProt-GOA-ACAP-ARAP_08.05.2020_00h00	Group8	9.54712e-38	1.28886e-35	5.00525e-09	4.50472e-08	[5]	59.4595	22	[ACTA1, ACTC1, DES, MYBPC1, MYH4, MYH6, MYH7, MYL1, MYL2, MYL4, NEB, TNNC1, TNNC2, TNNI1, TNNI2, TNNT1, TNNT2, TNNT3, TPM1, TPM2, TPM3, TTN]
GO:0036379	myofilament	GO_CellularComponent-EBI-UniProt-GOA-ACAP-ARAP_08.05.2020_00h00	Group8	3.26412e-21	4.08015e-19	5.00525e-09	4.50472e-08	[2, 5, 6, 7]	50	13	[ACTA1, MYOM1, TNNC1, TNNC2, TNNI1, TNNI2, TNNT1, TNNT2, TNNT3, TPM1, TPM2, TPM3, TTN]
GO:0042641	actomyosin	GO_CellularComponent-EBI-UniProt-GOA-ACAP-ARAP_08.05.2020_00h00	Group8	1.74963e-06	8.57318e-05	5.00525e-09	4.50472e-08	[2, 6, 7]	9.85915	7	[ACTA1, ACTC1, LDB3, MYH6, MYH7, TPM1, TPM3]
GO:0043462	regulation of ATPase activity	GO_BiologicalProcess-EBI-UniProt-GOA-ACAP-ARAP_08.05.2020_00h00	Group8	8.31149e-09	7.14788e-07	5.00525e-09	4.50472e-08	[5]	12.1622	9	[CHTOP, DNAJB6, MYH6, MYL4, TNNC1, TNNT2, TNNT3, TPM1, TPM2]
GO:0043501	skeletal muscle adaptation	GO_BiologicalProcess-EBI-UniProt-GOA-ACAP-ARAP_08.05.2020_00h00	Group8	4.08517e-08	3.22728e-06	5.00525e-09	4.50472e-08	[4, 6]	24	6	[ACTA1, MYH7, MYOC, TNNC1, TNNI1, TNNT1]
GO:0051146	striated muscle cell differentiation	GO_BiologicalProcess-EBI-UniProt-GOA-ACAP-ARAP_08.05.2020_00h00	Group8	1.02376e-09	9.62339e-08	5.00525e-09	4.50472e-08	[5]	6.22407	15	[ACTA1, ACTC1, CASQ2, KLHL41, LDB3, MYH6, MYL2, MYOM1, NEB, PLD3, TNNT1, TNNT2, TNNT3, TPM1, TTN]
GO:0051393	alpha-actinin binding	GO_MolecularFunction-EBI-UniProt-GOA-ACAP-ARAP_08.05.2020_00h00	Group8	0.00167421	0.0200905	5.00525e-09	4.50472e-08	[5]	10.3448	3	[LDB3, MYOM1, TTN]
GO:0060047	heart contraction	GO_BiologicalProcess-EBI-UniProt-GOA-ACAP-ARAP_08.05.2020_00h00	Group8	2.21177e-12	2.38871e-10	5.00525e-09	4.50472e-08	[5]	7.72727	17	[ACTC1, ATP2A1, CASQ2, DES, MYH6, MYH7, MYL1, MYL2, MYL4, TNNC1, TNNI1, TNNI2, TNNT1, TNNT2, TNNT3, TPM1, TTN]
GO:0031672	A band	GO_CellularComponent-EBI-UniProt-GOA-ACAP-ARAP_08.05.2020_00h00	Group8	4.17709e-07	2.54802e-05	5.00525e-09	4.50472e-08	[2, 3, 6, 7, 8]	16.6667	6	[ALDOA, KLHL41, MYL2, MYL4, MYOM1, TTN]
GO:0031674	I band	GO_CellularComponent-EBI-UniProt-GOA-ACAP-ARAP_08.05.2020_00h00	Group8	3.35872e-11	3.42589e-09	5.00525e-09	4.50472e-08	[2, 3, 6, 7, 8]	10.1562	13	[ACTC1, ALDOA, CASQ2, DES, DNAJB6, HSPB1, JPH2, LDB3, MYH6, MYH7, MYOM1, NEB, TTN]
GO:0003205	cardiac chamber development	GO_BiologicalProcess-EBI-UniProt-GOA-ACAP-ARAP_08.05.2020_00h00	Group8	0.000279131	0.00530349	5.00525e-09	4.50472e-08	[3, 5, 6, 7]	4.51613	7	[MYH6, MYH7, MYL2, TNNC1, TNNI1, TNNT2, TPM1]
GO:0002026	regulation of the force of heart contraction	GO_BiologicalProcess-EBI-UniProt-GOA-ACAP-ARAP_08.05.2020_00h00	Group8	3.98802e-05	0.00127617	5.00525e-09	4.50472e-08	[3, 6, 7]	16.6667	4	[MYH6, MYH7, MYL2, MYL4]
GO:0002027	regulation of heart rate	GO_BiologicalProcess-EBI-UniProt-GOA-ACAP-ARAP_08.05.2020_00h00	Group8	0.00285822	0.025724	5.00525e-09	4.50472e-08	[3, 6, 7]	5.55556	4	[CASQ2, MYH6, MYH7, TPM1]
GO:0003007	heart morphogenesis	GO_BiologicalProcess-EBI-UniProt-GOA-ACAP-ARAP_08.05.2020_00h00	Group8	2.4274e-06	0.00011166	5.00525e-09	4.50472e-08	[4, 5, 6, 7]	4.84582	11	[ACTC1, ELN, MYH6, MYH7, MYL2, MYOM1, TNNC1, TNNI1, TNNT2, TPM1, TTN]
GO:0003206	cardiac chamber morphogenesis	GO_BiologicalProcess-EBI-UniProt-GOA-ACAP-ARAP_08.05.2020_00h00	Group8	4.79806e-05	0.00143942	5.00525e-09	4.50472e-08	[3, 4, 5, 6, 7, 8]	5.98291	7	[MYH6, MYH7, MYL2, TNNC1, TNNI1, TNNT2, TPM1]
GO:0006937	regulation of muscle contraction	GO_BiologicalProcess-EBI-UniProt-GOA-ACAP-ARAP_08.05.2020_00h00	Group8	4.27901e-10	4.06506e-08	5.00525e-09	4.50472e-08	[5, 6]	9.52381	12	[ATP2A1, CASQ2, MYH7, MYL2, TNNC1, TNNC2, TNNI1, TNNI2, TNNT1, TNNT2, TNNT3, TPM1]
GO:0008016	regulation of heart contraction	GO_BiologicalProcess-EBI-UniProt-GOA-ACAP-ARAP_08.05.2020_00h00	Group8	2.62719e-05	0.000919518	5.00525e-09	4.50472e-08	[5, 6]	4.71204	9	[ATP2A1, CASQ2, DES, MYH6, MYH7, MYL2, MYL4, TNNT2, TPM1]
GO:0014733	regulation of skeletal muscle adaptation	GO_BiologicalProcess-EBI-UniProt-GOA-ACAP-ARAP_08.05.2020_00h00	Group8	7.18388e-06	0.000301723	5.00525e-09	4.50472e-08	[4, 5, 6, 7]	25	4	[MYH7, TNNC1, TNNI1, TNNT1]
GO:0015629	actin cytoskeleton	GO_CellularComponent-EBI-UniProt-GOA-ACAP-ARAP_08.05.2020_00h00	Group8	1.44069e-15	1.72883e-13	5.00525e-09	4.50472e-08	[5, 6]	5.80357	26	[ACTA1, ACTA2, ACTBL2, ACTC1, ALDOA, LDB3, MB, MYH4, MYH6, MYH7, MYL1, MYL2, MYL4, MYOM1, NEB, TNNC1, TNNC2, TNNI1, TNNI2, TNNT1, TNNT2, TNNT3, TPM1, TPM2, TPM3, TTN]
GO:0030018	Z disc	GO_CellularComponent-EBI-UniProt-GOA-ACAP-ARAP_08.05.2020_00h00	Group8	2.74187e-09	2.44027e-07	5.00525e-09	4.50472e-08	[2, 3, 4, 7, 8, 9]	9.40171	11	[CASQ2, DES, DNAJB6, HSPB1, JPH2, LDB3, MYH6, MYH7, MYOM1, NEB, TTN]
GO:0030049	muscle filament sliding	GO_BiologicalProcess-EBI-UniProt-GOA-ACAP-ARAP_08.05.2020_00h00	Group8	9.54712e-38	1.28886e-35	5.00525e-09	4.50472e-08	[5, 6]	59.4595	22	[ACTA1, ACTC1, DES, MYBPC1, MYH4, MYH6, MYH7, MYL1, MYL2, MYL4, NEB, TNNC1, TNNC2, TNNI1, TNNI2, TNNT1, TNNT2, TNNT3, TPM1, TPM2, TPM3, TTN]
GO:0031032	actomyosin structure organization	GO_BiologicalProcess-EBI-UniProt-GOA-ACAP-ARAP_08.05.2020_00h00	Group8	1.20958e-12	1.33054e-10	5.00525e-09	4.50472e-08	[4, 7]	8.88889	16	[ACTA1, ACTC1, CASQ2, ELN, KLHL41, LDB3, MYH6, MYL2, MYOC, MYOM1, NEB, TNNT1, TNNT2, TNNT3, TPM1, TTN]
GO:0031430	M band	GO_CellularComponent-EBI-UniProt-GOA-ACAP-ARAP_08.05.2020_00h00	Group8	3.98802e-05	0.00127617	5.00525e-09	4.50472e-08	[2, 3, 4, 7, 8, 9]	16.6667	4	[ALDOA, KLHL41, MYOM1, TTN]
GO:0035051	cardiocyte differentiation	GO_BiologicalProcess-EBI-UniProt-GOA-ACAP-ARAP_08.05.2020_00h00	Group8	0.000806354	0.0120953	5.00525e-09	4.50472e-08	[4, 5, 6, 7]	4.47761	6	[ACTC1, MYH6, MYL2, MYOM1, NEB, TTN]
GO:0048644	muscle organ morphogenesis	GO_BiologicalProcess-EBI-UniProt-GOA-ACAP-ARAP_08.05.2020_00h00	Group8	2.30844e-10	2.26227e-08	5.00525e-09	4.50472e-08	[4, 5, 6, 7]	14.2857	10	[ACTC1, MYH6, MYH7, MYL2, MYOM1, TNNC1, TNNI1, TNNT2, TPM1, TTN]
GO:0055002	striated muscle cell development	GO_BiologicalProcess-EBI-UniProt-GOA-ACAP-ARAP_08.05.2020_00h00	Group8	2.32725e-11	2.39707e-09	5.00525e-09	4.50472e-08	[5, 6]	9.15033	14	[ACTA1, ACTC1, CASQ2, KLHL41, LDB3, MYH6, MYL2, MYOM1, NEB, TNNT1, TNNT2, TNNT3, TPM1, TTN]
GO:0072132	mesenchyme morphogenesis	GO_BiologicalProcess-EBI-UniProt-GOA-ACAP-ARAP_08.05.2020_00h00	Group8	0.00667912	0.0267165	5.00525e-09	4.50472e-08	[4, 5, 6, 7]	6.38298	3	[ACTA1, ACTA2, ACTC1]
GO:0090131	mesenchyme migration	GO_BiologicalProcess-EBI-UniProt-GOA-ACAP-ARAP_08.05.2020_00h00	Group8	2.12724e-06	9.99801e-05	5.00525e-09	4.50472e-08	[3, 5, 6, 7, 8]	75	3	[ACTA1, ACTA2, ACTC1]
GO:0003010	voluntary skeletal muscle contraction	GO_BiologicalProcess-EBI-UniProt-GOA-ACAP-ARAP_08.05.2020_00h00	Group8	6.30674e-08	4.54085e-06	5.00525e-09	4.50472e-08	[5, 7]	66.6667	4	[ATP2A1, MB, MYH7, TNNT1]
GO:0005861	troponin complex	GO_CellularComponent-EBI-UniProt-GOA-ACAP-ARAP_08.05.2020_00h00	Group8	1.60511e-14	1.87798e-12	5.00525e-09	4.50472e-08	[2, 4, 7, 8, 9]	87.5	7	[TNNC1, TNNC2, TNNI1, TNNI2, TNNT1, TNNT2, TNNT3]
GO:0005862	muscle thin filament tropomyosin	GO_CellularComponent-EBI-UniProt-GOA-ACAP-ARAP_08.05.2020_00h00	Group8	2.12724e-06	9.99801e-05	5.00525e-09	4.50472e-08	[2, 4, 7, 8, 9]	75	3	[TPM1, TPM2, TPM3]
GO:0005865	striated muscle thin filament	GO_CellularComponent-EBI-UniProt-GOA-ACAP-ARAP_08.05.2020_00h00	Group8	7.93917e-22	1.00034e-19	5.00525e-09	4.50472e-08	[3, 6, 7, 8]	54.1667	13	[ACTA1, MYOM1, TNNC1, TNNC2, TNNI1, TNNI2, TNNT1, TNNT2, TNNT3, TPM1, TPM2, TPM3, TTN]
GO:0016460	myosin II complex	GO_CellularComponent-EBI-UniProt-GOA-ACAP-ARAP_08.05.2020_00h00	Group8	7.18388e-06	0.000301723	5.00525e-09	4.50472e-08	[3, 7, 8]	25	4	[MYH4, MYH6, MYH7, MYL1]
GO:0030239	myofibril assembly	GO_BiologicalProcess-EBI-UniProt-GOA-ACAP-ARAP_08.05.2020_00h00	Group8	6.61916e-17	8.00918e-15	5.00525e-09	4.50472e-08	[4, 5, 6, 7, 8]	22.2222	14	[ACTA1, ACTC1, CASQ2, KLHL41, LDB3, MYH6, MYL2, MYOM1, NEB, TNNT1, TNNT2, TNNT3, TPM1, TTN]
GO:0048738	cardiac muscle tissue development	GO_BiologicalProcess-EBI-UniProt-GOA-ACAP-ARAP_08.05.2020_00h00	Group8	5.82822e-08	4.2546e-06	5.00525e-09	4.50472e-08	[5, 6, 7]	6.18557	12	[ACTC1, JPH2, MYH6, MYH7, MYL2, MYOM1, NEB, TNNC1, TNNI1, TNNT2, TPM1, TTN]
GO:0051371	muscle alpha-actinin binding	GO_MolecularFunction-EBI-UniProt-GOA-ACAP-ARAP_08.05.2020_00h00	Group8	0.000334613	0.00602304	5.00525e-09	4.50472e-08	[6]	17.6471	3	[LDB3, MYOM1, TTN]
GO:0055006	cardiac cell development	GO_BiologicalProcess-EBI-UniProt-GOA-ACAP-ARAP_08.05.2020_00h00	Group8	5.9322e-05	0.00154237	5.00525e-09	4.50472e-08	[4, 5, 6, 7, 8]	7.22892	6	[ACTC1, MYH6, MYL2, MYOM1, NEB, TTN]
GO:0060048	cardiac muscle contraction	GO_BiologicalProcess-EBI-UniProt-GOA-ACAP-ARAP_08.05.2020_00h00	Group8	1.45018e-15	1.72572e-13	5.00525e-09	4.50472e-08	[6]	13.5593	16	[ACTC1, ATP2A1, CASQ2, MYH6, MYH7, MYL1, MYL2, MYL4, TNNC1, TNNI1, TNNI2, TNNT1, TNNT2, TNNT3, TPM1, TTN]
GO:0060415	muscle tissue morphogenesis	GO_BiologicalProcess-EBI-UniProt-GOA-ACAP-ARAP_08.05.2020_00h00	Group8	1.07748e-10	1.0667e-08	5.00525e-09	4.50472e-08	[4, 5, 6, 7, 8]	15.3846	10	[ACTC1, MYH6, MYH7, MYL2, MYOM1, TNNC1, TNNI1, TNNT2, TPM1, TTN]
GO:0097512	cardiac myofibril	GO_CellularComponent-EBI-UniProt-GOA-ACAP-ARAP_08.05.2020_00h00	Group8	1.05096e-05	0.000420386	5.00525e-09	4.50472e-08	[5, 6, 7]	50	3	[DES, MYL2, TNNT2]
GO:0097517	contractile actin filament bundle	GO_CellularComponent-EBI-UniProt-GOA-ACAP-ARAP_08.05.2020_00h00	Group8	1.00917e-05	0.000413761	5.00525e-09	4.50472e-08	[3, 7, 8]	9.83607	6	[ACTA1, LDB3, MYH6, MYH7, TPM1, TPM3]
GO:0001725	stress fiber	GO_CellularComponent-EBI-UniProt-GOA-ACAP-ARAP_08.05.2020_00h00	Group8	1.00917e-05	0.000413761	5.00525e-09	4.50472e-08	[3, 4, 7, 8, 9]	9.83607	6	[ACTA1, LDB3, MYH6, MYH7, TPM1, TPM3]
GO:0003231	cardiac ventricle development	GO_BiologicalProcess-EBI-UniProt-GOA-ACAP-ARAP_08.05.2020_00h00	Group8	3.83744e-05	0.00126636	5.00525e-09	4.50472e-08	[4, 6, 7, 8]	6.19469	7	[MYH6, MYH7, MYL2, TNNC1, TNNI1, TNNT2, TPM1]
GO:0005859	muscle myosin complex	GO_CellularComponent-EBI-UniProt-GOA-ACAP-ARAP_08.05.2020_00h00	Group8	2.87618e-06	0.000126552	5.00525e-09	4.50472e-08	[4, 5, 6, 8, 9]	30.7692	4	[MYH4, MYH6, MYH7, MYL1]
GO:0003208	cardiac ventricle morphogenesis	GO_BiologicalProcess-EBI-UniProt-GOA-ACAP-ARAP_08.05.2020_00h00	Group8	5.46912e-07	3.22678e-05	5.00525e-09	4.50472e-08	[4, 5, 6, 7, 8, 9]	11.6667	7	[MYH6, MYH7, MYL2, TNNC1, TNNI1, TNNT2, TPM1]
GO:0005884	actin filament	GO_CellularComponent-EBI-UniProt-GOA-ACAP-ARAP_08.05.2020_00h00	Group8	3.83744e-05	0.00126636	5.00525e-09	4.50472e-08	[6, 7]	6.19469	7	[ACTA1, ACTBL2, ACTC1, LDB3, TPM1, TPM2, TPM3]
GO:0006942	regulation of striated muscle contraction	GO_BiologicalProcess-EBI-UniProt-GOA-ACAP-ARAP_08.05.2020_00h00	Group8	5.16846e-05	0.00139548	5.00525e-09	4.50472e-08	[6, 7]	7.40741	6	[ATP2A1, CASQ2, MYH7, MYL2, TNNI1, TNNT3]
GO:0014883	transition between fast and slow fiber	GO_BiologicalProcess-EBI-UniProt-GOA-ACAP-ARAP_08.05.2020_00h00	Group8	8.60907e-07	4.6489e-05	5.00525e-09	4.50472e-08	[5, 6, 7, 8]	40	4	[MYH7, TNNC1, TNNI1, TNNT1]
GO:0048747	muscle fiber development	GO_BiologicalProcess-EBI-UniProt-GOA-ACAP-ARAP_08.05.2020_00h00	Group8	6.13686e-07	3.49801e-05	5.00525e-09	4.50472e-08	[6, 7]	11.4754	7	[ACTA1, KLHL41, MYH6, MYL2, MYOM1, NEB, TTN]
GO:0055007	cardiac muscle cell differentiation	GO_BiologicalProcess-EBI-UniProt-GOA-ACAP-ARAP_08.05.2020_00h00	Group8	0.000242472	0.00484945	5.00525e-09	4.50472e-08	[5, 6, 7, 8]	5.60748	6	[ACTC1, MYH6, MYL2, MYOM1, NEB, TTN]
GO:0003229	ventricular cardiac muscle tissue development	GO_BiologicalProcess-EBI-UniProt-GOA-ACAP-ARAP_08.05.2020_00h00	Group8	9.71603e-08	6.6069e-06	5.00525e-09	4.50472e-08	[6, 7, 8]	14.8936	7	[MYH6, MYH7, MYL2, TNNC1, TNNI1, TNNT2, TPM1]
GO:0014721	twitch skeletal muscle contraction	GO_BiologicalProcess-EBI-UniProt-GOA-ACAP-ARAP_08.05.2020_00h00	Group8	6.30674e-08	4.54085e-06	5.00525e-09	4.50472e-08	[6, 8]	66.6667	4	[ATP2A1, MB, MYH7, TNNT1]
GO:0014866	skeletal myofibril assembly	GO_BiologicalProcess-EBI-UniProt-GOA-ACAP-ARAP_08.05.2020_00h00	Group8	8.60907e-07	4.6489e-05	5.00525e-09	4.50472e-08	[5, 6, 7, 8, 9]	40	4	[ACTA1, ACTC1, MYOM1, TTN]
GO:0045214	sarcomere organization	GO_BiologicalProcess-EBI-UniProt-GOA-ACAP-ARAP_08.05.2020_00h00	Group8	1.03452e-12	1.14831e-10	5.00525e-09	4.50472e-08	[5, 6, 7, 8, 9]	23.8095	10	[CASQ2, KLHL41, LDB3, MYH6, MYOM1, TNNT1, TNNT2, TNNT3, TPM1, TTN]
GO:0055008	cardiac muscle tissue morphogenesis	GO_BiologicalProcess-EBI-UniProt-GOA-ACAP-ARAP_08.05.2020_00h00	Group8	2.27752e-11	2.36862e-09	5.00525e-09	4.50472e-08	[5, 6, 7, 8, 9]	17.8571	10	[ACTC1, MYH6, MYH7, MYL2, MYOM1, TNNC1, TNNI1, TNNT2, TPM1, TTN]
GO:0055013	cardiac muscle cell development	GO_BiologicalProcess-EBI-UniProt-GOA-ACAP-ARAP_08.05.2020_00h00	Group8	4.1723e-05	0.00129341	5.00525e-09	4.50472e-08	[5, 6, 7, 8, 9]	7.69231	6	[ACTC1, MYH6, MYL2, MYOM1, NEB, TTN]
GO:0030240	skeletal muscle thin filament assembly	GO_BiologicalProcess-EBI-UniProt-GOA-ACAP-ARAP_08.05.2020_00h00	Group8	2.90618e-07	1.80183e-05	5.00525e-09	4.50472e-08	[5, 6, 7, 8, 9, 10]	50	4	[ACTA1, ACTC1, MYOM1, TTN]
GO:0055003	cardiac myofibril assembly	GO_BiologicalProcess-EBI-UniProt-GOA-ACAP-ARAP_08.05.2020_00h00	Group8	1.25998e-06	6.42589e-05	5.00525e-09	4.50472e-08	[5, 6, 7, 8, 9, 10]	20.8333	5	[ACTC1, MYL2, MYOM1, NEB, TTN]
GO:0055010	ventricular cardiac muscle tissue morphogenesis	GO_BiologicalProcess-EBI-UniProt-GOA-ACAP-ARAP_08.05.2020_00h00	Group8	4.30978e-08	3.31853e-06	5.00525e-09	4.50472e-08	[5, 6, 7, 8, 9, 10]	16.6667	7	[MYH6, MYH7, MYL2, TNNC1, TNNI1, TNNT2, TPM1]
GO:0000146	microfilament motor activity	GO_MolecularFunction-EBI-UniProt-GOA-ACAP-ARAP_08.05.2020_00h00	Group8	0.00107916	0.0140291	5.00525e-09	4.50472e-08	[8]	12	3	[MYH4, MYH6, MYH7]
GO:0030899	calcium-dependent ATPase activity	GO_MolecularFunction-EBI-UniProt-GOA-ACAP-ARAP_08.05.2020_00h00	Group8	2.11558e-08	1.75593e-06	5.00525e-09	4.50472e-08	[8]	80	4	[ATP2A1, TNNT1, TNNT2, TNNT3]
GO:0031444	slow-twitch skeletal muscle fiber contraction	GO_BiologicalProcess-EBI-UniProt-GOA-ACAP-ARAP_08.05.2020_00h00	Group8	5.35002e-07	3.21001e-05	5.00525e-09	4.50472e-08	[7, 9]	100	3	[MB, MYH7, TNNT1]
GO:0048739	cardiac muscle fiber development	GO_BiologicalProcess-EBI-UniProt-GOA-ACAP-ARAP_08.05.2020_00h00	Group8	0.000144132	0.0031709	5.00525e-09	4.50472e-08	[6, 7, 8, 9, 10]	23.0769	3	[MYH6, MYOM1, TTN]
1GO terms identification (Biological Process, MolecularFunction, CellularComponent; 08.05.2020) enriched (p < 0.05) using differentially expressed probes in moderately damaged gill (GS2).
2GO terms, cells with the same colour highlights GO terms with the same functional theme (i.e., purple for immune and stress relevant and green for gill remodelling and wound healing)
3Ontologies/Pathways selected in ClueGO durring the GO term enrichment analysis
4 Grouping of the enriched GO terms, linked using Cohen’s kappa statistics.
5GO terms and grouping p-values corrected with Bonferroni step-down for the enrichment/depletion analysis (p < 0.05).
6The GO levels associated with each term.
7The proportion of the genes associated with each GO term in the reference (i.e. the whole 44K salmon microarray) that were present in the gene list subjected to the enrichment analysis.
8Number of the genes associated with each GO term.
9Symbol of the genes associated with each GO term.
