# Supplementary material for: Gill and Liver Transcript Expression Changes Associated With Gill Damage in Atlantic Salmon (Salmo salar)
Source: Front Immunol. 2022 Mar 28;13:806484. doi: 10.3389/fimmu.2022.806484 (PMC8996064; doi:10.3389/fimmu.2022.806484)
Supplement: Supplementary file 7 [file Table_3.xls]

## Sheet: SimpleEnvironData
Supplementary Table 3 Daily records of maximum water temperature, minimum salinity, minimum water oxygen saturation, fish mortalities, and harmful microalgae cell concentration at the farm site for the period June-December 2017. Fish mortalities were classified by Cermaq personnel into different categories depending on the putative cause of death; i.e., mortalities attributed to environmental str…
Date	Maximum water temperature [°C]	Minimum salinity [ppt]	Minimum water oxygen saturation [%]	"Environmental" mortalities	"Mouthrot" mortalities	"Non-performer" mortalities	"Old" mortalities	Asterionella japonica (cells/mL)	Chrysochromulina sp (cells/mL)	Chaetoceros concavicorne (cells/mL)	Chaetoceros convolutus (cells/mL)	Cochlodinium fulvescens (cells/mL)	Dictyocha fibula (cells/mL)	Dictyocha speculum (cells/mL)	Heterosigma akashiwo (cells/mL)	Rhizosolenia setigera (cells/mL)
2017-06-01	11.6	24	89	9	20	6	6	160	0	0	0	0	0	60	0	160
2017-06-02	11.6	25	89	192	152	41	184	120	0	0	0	0	0	120	5	220
2017-06-03	12.4	16	91	4	15	0	0	340	0	0	0	0	0	80	0	170
2017-06-04	12.7	25	91	46	53	1	1	120	0	0	0	0	0	60	0	200
2017-06-05	12.6	21	91	13	410	45	469	120	0	0	0	0	0	30	0	35
2017-06-06	13	26	90	0	9	3	2	150	0	0	0	0	0	30	0	35
2017-06-07	13.3	26	92	19	19	6	2	0	0	0	6	0	0	80	0	50
2017-06-08	12.6	22	93	0	21	0	2	15	0	0	0	0	0	90	0	30
2017-06-09	12.1	27	92	0	60	163	147	600	100	0	0	0	0	310	50	50
2017-06-10	12.5	23	90	1	4	1	0	140	160	0	0	0	0	30	0	0
2017-06-11	12.5	24	87	0	7	9	0	110	20	0	0	0	0	30	0	20
2017-06-12	12.8	21	89	45	56	133	68	60	20	0	0	0	0	30	0	0
2017-06-13	12.9	25	89	2	10	18	5	350	0	0	0	0	0	60	0	0
2017-06-14	12.5	24	90	5	13	5	6	340	200	0	0	0	0	220	0	60
2017-06-15	12.4	24	89	8	9	16	23	540	40	0	0	0	0	20	0	80
2017-06-16	12.4	23	87	182	158	101	489	0	0	0	0	0	0	20	0	60
2017-06-17	12.2	25	88	12	4	0	0	65	0	0	0	0	0	60	0	100
2017-06-18	12.4	26	88	2	3	9	4	45	0	0	0	0	0	40	0	40
2017-06-19	12.4	25	89	98	128	116	563	0	0	0	0	0	0	20	0	70
2017-06-20	13	26	89	18	36	8	0	0	0	0	0	0	0	50	0	75
2017-06-21	13.7	27	88	590	2210	289	91	125	0	0	0	0	0	20	0	30
2017-06-22	13.8	27	88	52	86	33	4	180	0	0	0	0	30	40	0	20
2017-06-23	12.7	27	89	2	948	122	550	200	140	0	0	0	10	20	20	300
2017-06-24	14	26	89	0	4	2	1	50	240	0	0	0	0	40	0	0
2017-06-25	13.8	26	90	0	7	11	4	130	100	0	0	0	0	70	0	0
2017-06-26	13.9	25	91	0	148	191	388	280	80	0	0	0	0	20	0	0
2017-06-27	13.1	27	87	1	3	0	2	260	0	0	0	0	0	40	0	0
2017-06-28	13.5	27	88	3	3	3	2	60	15	0	0	0	0	50	0	50
2017-06-29	13.4	28	85	41	56	18	290	0	0	0	0	0	0	0	5	0
2017-06-30	13.2	27	85	55	41	7	107	300	0	0	0	0	0	1	0	0
2017-07-01	13.7	28	88	3	2	1	0	0	0	0	0	20	0	0	0	0
2017-07-02	15.1	27	94	2	5	2	1	0	0	0	0	0	0	0	40	0
2017-07-03	14.4	27	89	22	16	186	98	0	0	0	0	0	0	0	0	0
2017-07-04	14.9	29	86	0	11	12	2	20	0	0	0	0	0	1	10	0
2017-07-05	14.5	29	98	284	734	174	319	6	0	0	0	0	5	1	25	10
2017-07-06	15.5	27	97	50	308	8	0	0	0	0	0	0	0	0	20	0
2017-07-07	14.1	27	95	49	481	35	43	30	0	0	0	0	0	0	60	0
2017-07-08	14.6	27	99	359	2334	273	359	740	0	0	0	0	0	0	80	20
2017-07-09	13.9	26	97	19	22	11	1	220	0	2	0	0	0	0	30	40
2017-07-10	13.9	28	97	181	616	120	98	260	0	0	0	0	0	0	110	40
2017-07-11	13.6	28	104	20	12	11	14	170	0	0	0	0	0	10	68	60
2017-07-12	13.8	28	96	145	566	156	102	1200	0	0	0	0	0	0	60	40
2017-07-13	13.7	28	89	9	2	4	2	0	0	0	0	0	0	0	30	15
2017-07-14	13.6	27	87	413	60	81	237	0	0	0	0	0	0	0	20	0
2017-07-15	13.5	28	89	16	2	3	2	150	0	0	0	0	0	3	5	0
2017-07-16	13.8	28	90	8	0	6	4	50	0	0	0	0	0	5	15	0
2017-07-17	14.2	28	90	273	137	437	428	400	0	0	0	0	0	0	20	0
2017-07-18	14	27	94	34	5	1	9	175	0	0	0	0	0	0	10	0
2017-07-19	13.9	27	95	448	232	230	40	320	0	0	0	0	0	0	0	20
2017-07-20	14	27	96	39	3	9	0	550	0	0	0	0	0	0	0	0
2017-07-21	14	28	95	101	0	33	21	60	0	0	0	0	0	0	0	0
2017-07-22	13.9	28	95	70	8	12	2	150	0	0	0	0	0	0	0	0
2017-07-23	14.2	28	92.6	97	0	39	90	30	0	0	0	0	0	0	30	0
2017-07-24	14	27	92	274	0	52	83	0	0	0	0	0	0	0	0	0
2017-07-25	14.2	27	89	147	14	19	186	0	0	0	0	0	0	0	0	0
2017-07-26	14.1	30	83	7044	43	275	320	0	0	0	0	0	0	0	0	0
2017-07-27	14	30	84	718	6	4	31	0	0	0	0	0	0	0	140	0
2017-07-28	14.2	30	82	2734	73	246	341	0	0	0	0	0	20	0	60	0
2017-07-29	14.1	30	82	59	2	5	0	0	0	0	0	0	0	0	50	0
2017-07-30	14.1	28	80	93	4	9	39	0	0	0	0	0	0	0	25	0
2017-07-31	14.6	30	77	1754	77	472	1493	0	0	0	0	0	40	0	100	0
2017-08-01	16	30	77	12	0	14	1	0	19	0	0	0	0	0	5	0
2017-08-02	14	30	81	993	0	745	204	0	50	0	0	0	20	0	20	0
2017-08-03	14.6	30	92	30	0	97	1	120	360	0	0	0	5	0	20	0
2017-08-04	14.1	29	90	1417	0	312	48	80	1800	0	0	0	0	10	10	0
2017-08-05	14.1	26	92	420	0	12	0	120	520	0	0	0	0	0	0	0
2017-08-06	14.2	29	93	48	0	46	33	130	24	0	0	0	0	0	10	0
2017-08-07	14	27	93	841	0	704	628	70	400	0	0	0	0	0	20	0
2017-08-08	14.1	30	92	27	0	20	18	210	120	0	0	0	0	0	10	0
2017-08-09	14.1	30	92	191	0	18	23	70	120	0	0	0	0	0	10	0
2017-08-10	14.6	30	87	140	0	41	156	0	140	0	0	0	0	0	0	0
2017-08-11	14.3	30	85	2174	0	1036	1280	80	100	0	0	0	20	0	0	20
2017-08-12	14.7	27	83	50	0	6	79	80	240	0	0	0	20	0	0	100
2017-08-13	14.6	28	84	115	0	43	73	0	240	0	0	0	10	0	0	20
2017-08-14	14.7	28	81	3093	2	583	815	190	400	0	0	0	20	0	20	5
2017-08-15	15.3	29	79	57	0	3	1	170	400	0	0	0	0	0	10	0
2017-08-16	14.6	29	77	271	0	28	3	80	640	0	0	0	0	0	10	0
2017-08-17	14.8	29	80	2911	0	1124	375	60	560	0	0	0	0	0	10	0
2017-08-18	15	29	83	124	2	8	5	0	560	40	0	0	0	0	10	0
2017-08-19	14.4	29	85	436	0	93	96	0	360	0	0	0	0	0	130	0
2017-08-20	15	29	85.7	411	0	73	123	80	280	0	0	0	0	0	30	0
2017-08-21	14.8	28	83.4	669	0	215	3018	0	340	0	0	0	0	0	10	0
2017-08-22	14.7	30	85.4	56	0	1	0	0	110	0	0	0	0	0	0	0
2017-08-23	14.4	29	77	4790	0	67	19	0	100	0	0	0	0	0	0	0
2017-08-24	14.9	28	78	4075	0	6	6	0	300	0	0	0	0	0	5	0
2017-08-25	14.8	29	80	1339	0	254	283	0	0	0	0	0	5	0	10	0
2017-08-26	14.5	29	81	38	0	235	4	0	100	0	0	0	0	0	0	0
2017-08-27	14.5	30	81	0	0	0	0	0	180	0	0	0	0	0	0	0
2017-08-28	14.3	30	76	98	0	26	20	0	0	0	0	0	0	0	0	0
2017-08-29	14.5	29	81	290	0	183	993	0	0	0	0	0	0	0	0	0
2017-08-30	14.6	27	80	22	0	10	31	0	0	0	0	0	0	0	0	0
2017-08-31	14.6	29	85	37	0	17	23	0	0	0	0	0	0	0	10	0
2017-09-01	14.9	28	84	3132	0	86	11	0	0	0	0	0	0	0	0	0
2017-09-02	14.5	28	87	927	0	53	15	0	0	0	0	0	0	0	0	0
2017-09-03	15.3	29	87	1853	0	64	11	0	0	0	0	0	0	0	0	0
2017-09-04	14.6	29	88	598	0	315	513	0	30	0	0	43	0	0	1	7
2017-09-05	15	29	87	50	0	25	10	0	0	0	0	3	0	0	1	7
2017-09-06	15.2	30	90	1204	0	90	17	0	0	0	0	0	0	0	5	1
2017-09-07	14.7	30	81	77	0	21	14	0	0	0	0	0	0	0	0	0
2017-09-08	14.6	30	76	1441	0	43	22	0	0	0	0	0	0	0	0	0
2017-09-09	14.5	28	81	47	0	15	14	0	0	0	0	0	0	0	0	0
2017-09-10	14.4	30	80	805	0	312	125	0	0	0	0	0	0	0	0	0
2017-09-11	14.8	29	77	17	0	7	4	0	0	0	0	0	0	0	0	0
2017-09-12	14.5	30	78	427	0	307	574	0	0	0	0	0	0	0	0	0
2017-09-13	14.8	30	73	30	0	20	0	0	0	0	0	0	0	0	0	0
2017-09-14	14.5	29	82	284	0	468	194	0	0	0	0	0	0	0	0	0
2017-09-15	14.5	30	78	32	0	9	1	0	0	0	0	0	0	0	0	0
2017-09-16	14.5	30	80	31	0	20	6	0	0	0	0	0	0	0	0	0
2017-09-17	14.5	29	81	21	0	41	21	0	0	0	0	0	0	0	0	0
2017-09-18	14.4	30	80	240	0	336	407	0	0	0	0	0	0	0	0	0
2017-09-19	14.4	28	73	18	0	8	8	0	0	0	0	0	0	0	0	0
2017-09-20	14.3	29	74	88	0	45	44	0	0	0	0	0	0	0	0	0
2017-09-21	14.7	30	75	43	0	39	9	0	0	0	0	0	0	0	0	0
2017-09-22	14.6	30	78	427	0	274	417	0	0	0	0	0	0	0	0	0
2017-09-23	14.6	30	80	17	0	3	26	0	0	0	0	0	0	0	0	0
2017-09-24	14.6	30	80	35	0	6	7	0	0	0	0	0	0	0	0	0
2017-09-25	14.3	30	80	183	0	168	224	0	25	0	0	16	0	0	1	0
2017-09-26	14.9	26	74	9	0	4	0	0	0	0	0	0	0	0	0	0
2017-09-27	14.6	29	83	19	0	16	13	0	0	0	0	0	0	0	0	0
2017-09-28	14.5	29	82	289	0	154	312	0	0	0	0	0	0	0	0	0
2017-09-29	14.5	27	86	9	0	2	0	0	0	0	0	0	0	0	0	0
2017-09-30	14.5	27	89	7	0	15	11	0	0	0	0	0	0	0	0	0
2017-10-01	14.5	29	91	19	0	15	11	0	0	0	0	0	0	0	0	0
2017-10-02	14.5	29	93	30	0	21	18	0	0	0	0	0	0	0	0	40
2017-10-03	14.4	30	93	4	0	16	43	30	0	0	0	0	0	20	0	140
2017-10-04	14.7	30	94	25	0	13	53	20	0	0	0	0	0	60	0	15
2017-10-05	14.6	30	93	156	0	499	489	0	0	100	0	0	0	0	0	0
2017-10-06	14.5	29	90	9	0	20	4	0	0	0	0	0	0	0	0	0
2017-10-07	14.4	29	94	16	0	34	9	0	0	0	0	0	0	0	0	0
2017-10-08	14.2	30	93	30	0	59	22	0	0	0	0	0	0	0	0	0
2017-10-09	14	30	90	45	0	58	35	0	0	0	0	0	0	0	5	0
2017-10-10	14.1	30	88	36	0	24	11	0	0	0	0	0	0	0	0	0
2017-10-11	13.8	30	90	105	0	229	361	4	0	2	0	0	0	0	10	0
2017-10-12	13.7	30	76	9	0	9	6	0	0	1	0	0	0	20	5	0
2017-10-13	13.7	29	72	12	0	37	9	0	0	0	0	0	0	0	0	0
2017-10-14	13.6	29	78	9	0	24	14	0	0	0	0	0	0	20	0	0
2017-10-15	13.4	28	79	32	0	34	17	0	0	5	0	0	0	0	0	5
2017-10-16	13.3	27	81	41	0	36	4	0	0	13	0	0	0	5	0	3
2017-10-17	13.2	23	78	44	0	48	35	90	0	140	0	0	0	0	0	100
2017-10-18	13.2	23	78	49	0	118	377	0	0	12	6	0	0	0	0	4
2017-10-19	12.9	21	73	2	0	6	4	0	0	0	0	0	0	3	0	0
2017-10-20	13.1	25	72	5	0	0	4	0	0	0	0	0	0	0	0	40
2017-10-21	12.9	27	76	0	0	6	1	0	0	0	0	0	0	0	0	60
2017-10-22	12.7	27	79	4	0	7	1	0	0	0	0	0	0	0	0	0
2017-10-23	13.1	25	73	5	0	6	11	0	0	0	0	0	0	0	0	0
2017-10-24	12.7	27	71	5	0	7	3	0	0	0	0	0	0	10	0	0
2017-10-25	12.9	27	74	0	0	10	18	0	0	0	10	0	0	0	0	0
2017-10-26	12.5	29	75	3	0	7	12	0	0	0	0	0	0	0	0	0
2017-10-27	12.4	29	76	4	0	8	15	0	0	0	0	0	0	5	0	0
2017-10-28	12.5	27	74	1	0	0	22	0	0	0	0	0	0	2	0	0
2017-10-29	12.5	26	74	2	0	8	7	0	0	0	0	0	0	2	0	0
2017-10-30	12.5	28	78	11	0	6	12	0	0	0	0	0	0	0	0	0
2017-10-31	12.2	22	78	7	0	6	13	0	0	0	0	0	0	0	0	0
2017-11-01	12.5	26	75	1157	0	0	26	N/A	N/A	N/A	N/A	N/A	N/A	N/A	N/A	N/A
2017-11-02	11.9	28	78	1655	0	11	31	N/A	N/A	N/A	N/A	N/A	N/A	N/A	N/A	N/A
2017-11-03	11.9	26	70	894	0	27	45	N/A	N/A	N/A	N/A	N/A	N/A	N/A	N/A	N/A
2017-11-04	11.8	26	68	1432	0	0	4	N/A	N/A	N/A	N/A	N/A	N/A	N/A	N/A	N/A
2017-11-05	11.8	26	80	84	0	29	54	N/A	N/A	N/A	N/A	N/A	N/A	N/A	N/A	N/A
2017-11-06	11.5	29	79	559	0	94	783	N/A	N/A	N/A	N/A	N/A	N/A	N/A	N/A	N/A
2017-11-07	11.5	29	78	10	0	3	15	N/A	N/A	N/A	N/A	N/A	N/A	N/A	N/A	N/A
2017-11-08	11.7	28	80	1	0	1	3	N/A	N/A	N/A	N/A	N/A	N/A	N/A	N/A	N/A
2017-11-09	11.7	28	82	3	0	7	6	N/A	N/A	N/A	N/A	N/A	N/A	N/A	N/A	N/A
2017-11-10	11.8	26	72	3	0	10	15	N/A	N/A	N/A	N/A	N/A	N/A	N/A	N/A	N/A
2017-11-11	11.6	26	74	5	0	9	17	N/A	N/A	N/A	N/A	N/A	N/A	N/A	N/A	N/A
2017-11-12	11.6	26	84	0	0	14	2	N/A	N/A	N/A	N/A	N/A	N/A	N/A	N/A	N/A
2017-11-13	11.6	28	78	4	0	12	15	N/A	N/A	N/A	N/A	N/A	N/A	N/A	N/A	N/A
2017-11-14	11	25	80	7	0	10	4	N/A	N/A	N/A	N/A	N/A	N/A	N/A	N/A	N/A
2017-11-15	10.8	24	82	3	0	4	1	N/A	N/A	N/A	N/A	N/A	N/A	N/A	N/A	N/A
2017-11-16	10.9	25	76	2	0	1	1	N/A	N/A	N/A	N/A	N/A	N/A	N/A	N/A	N/A
2017-11-17	11	27	77	3	0	2	3	N/A	N/A	N/A	N/A	N/A	N/A	N/A	N/A	N/A
2017-11-18	10.6	25	76	13	0	25	154	N/A	N/A	N/A	N/A	N/A	N/A	N/A	N/A	N/A
2017-11-19	10.6	22	74	0	0	6	0	N/A	N/A	N/A	N/A	N/A	N/A	N/A	N/A	N/A
2017-11-20	10.5	24	78	3	0	7	6	N/A	N/A	N/A	N/A	N/A	N/A	N/A	N/A	N/A
2017-11-21	10.7	29	84	3	0	16	23	N/A	N/A	N/A	N/A	N/A	N/A	N/A	N/A	N/A
2017-11-22	10.3	24	75	2	0	7	5	N/A	N/A	N/A	N/A	N/A	N/A	N/A	N/A	N/A
2017-11-23	11.2	26	80	1	0	3	8	N/A	N/A	N/A	N/A	N/A	N/A	N/A	N/A	N/A
2017-11-24	10.9	23	83	3	0	5	5	N/A	N/A	N/A	N/A	N/A	N/A	N/A	N/A	N/A
2017-11-25	10.8	25	81	3	0	9	6	N/A	N/A	N/A	N/A	N/A	N/A	N/A	N/A	N/A
2017-11-26	10.5	26	84	0	0	2	19	N/A	N/A	N/A	N/A	N/A	N/A	N/A	N/A	N/A
2017-11-27	N/A	N/A	N/A	2	0	3	4	N/A	N/A	N/A	N/A	N/A	N/A	N/A	N/A	N/A
2017-11-28	N/A	N/A	N/A	328	0	0	0	N/A	N/A	N/A	N/A	N/A	N/A	N/A	N/A	N/A
2017-11-29	N/A	N/A	N/A	71	0	11	24	N/A	N/A	N/A	N/A	N/A	N/A	N/A	N/A	N/A
2017-11-30	N/A	N/A	N/A	0	0	0	0	N/A	N/A	N/A	N/A	N/A	N/A	N/A	N/A	N/A
2017-12-01	N/A	N/A	N/A	15	0	12	21	N/A	N/A	N/A	N/A	N/A	N/A	N/A	N/A	N/A
2017-12-02	N/A	N/A	N/A	0	0	7	7	N/A	N/A	N/A	N/A	N/A	N/A	N/A	N/A	N/A
2017-12-03	N/A	N/A	N/A	3	0	5	9	N/A	N/A	N/A	N/A	N/A	N/A	N/A	N/A	N/A
2017-12-04	N/A	N/A	N/A	0	0	0	0	N/A	N/A	N/A	N/A	N/A	N/A	N/A	N/A	N/A
